# Supplementary material for: DNA Metabarcoding Focusing on Eukaryote Communities on Langhovde Glacier, East Antarctica
Source: Environ Microbiol Rep. 2025 Jul 2;17(4):e70117. doi: 10.1111/1758-2229.70117 (PMC12221336; doi:10.1111/1758-2229.70117)
Supplement: Supplementary file 1 — Data S1. emi470117‐sup‐0001‐supinfo. [file EMI4-17-e70117-s001.xlsx]

## Sheet: All 18S reads
Sequence	ASV_ID	Supergroup	higher taxon	Order/Family	Genus/Species	Total read	K1	K2	K3	K4	K5	K6	K7	K8	Blank
CTTAGATGTTCTGGGCCGCACGCGCGCTACACTGATGAATTCAACGAGCTTATAACCTGGATCGAAAGGTCTGGGAAATCTTTGAAATTTCATCGTGATGGGGATAGATTATTGCAATTATTAATCTTCAACGAGGAATACCTAGTAAGCGCGAGTCATCAGCTCGCGTTGATTACGTCCCTGC	ASV_001	Archaeplastida	Streptophyta	Zygnemataceae	Zygnematales	129538	0	32	41	42420	15906	7137	22437	41565	0
CTTAGATGTCCTGGGCCGCACGCGCGCTACACTGACACACGCAGCGAGTCTTCCTTGTCCGAAAGGTCCGGGTAATCTTGTAAATGTGTGTCGTGATAGGGATAGATTATTGCAATTATTAATCTTGAACGAGGAATTCCTAGTAAACGCGGGTCATCAGCTCGCATTGATTACGTCCCTGC	ASV_002	Strame	Chrysophyceae		Ochrophyta	50961	8552	3208	8812	0	13679	15611	0	1099	0
CTTAGATGTTCTGGGCCGCACGCGCGCTACACTGATGCATGCAACGAGTTTAGAACCTTGGCCGGGAGGCCTGGGTAATCTGTGAACGTGCATCGTGATAGGGATAGATTATTGCAATTATTAATCTTGAACGAGGAATTCCTAGTAAACGCAAGTCATCAGCTTGCATTGATTACGTCCCTGC	ASV_003	Strame	Dictyochophyceae	Pedinellales	Ochrophyta	42184	23394	5438	13352	0	0	0	0	0	0
CTTAGATGTTCTGGGCCGCACGCGCGCTACACTGACAGAGCCAGCGAGTCTACCACCTTGGCCGGAAGGCCTGGGTAATCTTGTGAAACTCTGTCGTGATGGGGATAGAACATTGCAATTATTGTTCTTCAACGAGGAATACCTAGTAAGCGTGAGTCATCAGCTCGCGTTGATTACGTCCCTGC	ASV_004	Opisthokonta	Fungi			17122	64	686	409	833	5240	7288	2316	286	0
CTTAGATGTTCTGGGCCGCACGCGCGCTACACTGTTGCATTCAACGAGCCTATCCTTGACCGAGAGGTCCGGGTAATCTTTGAAACTGCAACGTGATGGGGATAGATTATTGCAATTATTAGTCTTCAACGAGGAATGCCTAGTAAGCGCGAGTCATCAGCTCGCGTTGATTACGTCCCTGC	ASV_005	Archaeplastida	Chlorophyta		Chlamydomonas	12462	0	12085	365	0	0	0	12	0	0
CCTAGACGTCCTGGGCCGCACGCGCGCTACACTGACACGTTCAGCGAGCTACTTCACCTGACCCGAAAGGGTTCGGGAAATCTTGTTAGGACGTGTCGTGCTGGGGATAGATCTTTGCAATTATAGATCTTGAACGAGGAATTCCTTGTAAGCACAAGTCATCAGCCTGTGCTGAATACGTCCCTGC	ASV_006	Alveolata	Ciliophora	Peniculia		9834	0	9827	7	0	0	0	0	0	0
CTTAGATGTTCTGGGCCGCACGCGCATTACACTGATGCAGTCAGCGAGTTTCTGCACCGACAGGTGTGGGGAATCTTTTGAAAGTGCATCGTGCTGGGGATAGACCTTTGCAATTGTGGGTCTTTAACGAGGAATTTCTAGTAAGCGCGATTCATCAGATCGCGTTGATTACGTCCCTGC	ASV_007	Opisthokonta	Choanoflagellatea			7872	0	0	0	567	0	0	6690	615	0
CTTAGATGTTCTGGGCCGCACGCGCGCTACACTGATGCGTTCAACGAGCCTATCCTTGGCCGAGAGGCCCGGGTAATCTTCGAAACCGCATCGTGATGGGGATAGATTATTGCAATTATTAGTCTTCAACGAGGAATGCCTAGTAAGCGCAAGTCATCAGCTTGCGTTGATTACGTCCCTGC	ASV_008	Archaeplastida	Chlorophyta	Chlorophyceae	Chloromonas	7409	0	0	0	0	100	0	6630	679	0
CTTAGATGTCCTGGGCCGCACGCGCGCTACACTGACACACGCAACGAGTCTTCCTTGTCCGAAAGGTCTGGGTAATCTTGTAAATGTGTGTCGTGATAGGGATAGATTATTGCAATTATTAATCTTGAACGAGGAATTCCTAGTAAATGCGGGTCATCAGCCCGCGTTGATTACGTCCCTGC	ASV_009	Strame	Chrysophyceae	Dinobryon	Ochrophyta	6223	1571	3141	1511	0	0	0	0	0	0
CTTAGATGTTCTGGGCCGCACGCGCGCTACACTGTTGCGATCAGCGAGTTTACAACCTTGGCCGAGAGGTCTGGGTAATCTTTGAAATCGCAACGTGATGGGGCTAGAGCATTGCAATTATTGCTCTTCAACGAGGAATTTCTAGTAAACGCATGTCATCAGCGTGCATTGATTACGTCCCTGC	ASV_010	Rhizaria	Aquavolon	Aquavolon		6218	946	4726	546	0	0	0	0	0	0
CTTAGATGTTCTGGGCCGCACGCGCATTACACTGATGCAGTCAGCGAGTTTCTGCACCGACAGGTGTGGGGAATCTTTTGAAAGTGCATCGTGTTGGGGATAGACCTTTGCAATTGTGGGTCTTTAACGAGGAATTTCTAGTAAGCGCGATTCATCAGATCGCGTTGATTACGTCCCTGC	ASV_011	Opisthokonta	Choanoflagellatea			5077	0	0	0	0	0	0	4891	186	0
CTTAGATGTTCTGGGCCGCACGCGCATTACACTGATGCAGTCAGCGAGTTTCTGCGCCGGCAGGCGTGGGGAATCTTGTGAAAGTGCATCGTGCTGGGGATAGACCTTTGCAATTGTGGGTCTTTAACGAGGAATTTCTAGTAAGCGCGATTCATCAGATCGCGTTGATTACGTCCCTGC	ASV_012	Opisthokonta	Choanoflagellatea			4328	0	0	0	144	381	0	3208	595	0
CTTAGATGTTCTGGGCCGCACGCGCGCTACACTGATGCATTCAACGAGCCTATCCTTGGCCGAGAGGCCCGGGTAATCTTCGAAACTGCATCGTGATGGGGATAGATTATTGCAATTATTAGTCTTGAACGAGGAATGCCTAGTAAGCGCGAGTCATCAGCTCGCGTTGATTACGTCCCTGC	ASV_013	Archaeplastida	Chlorophyta	Chaetophoraceae		4033	2016	171	1846	0	0	0	0	0	0
CTTAGATGTCCTGGGCCGCACGCGCGCTACACTGATGCGTTCAACGAGTCTATAACCTTGTCCGGAAGGACCGGGTAATCTTGTAATGCGCATCGTGATAGGGATAGATTATTGCAACTATTAATCTTGAACGAGGAATTCCTAGTAAACGCGAGTCATCAGCTCGCATTGATTACGTCCCTGC	ASV_014	Strame	Eustigmatophyceae		Ochrophyta	2849	50	27	2772	0	0	0	0	0	0
CTTAGATGTTCTGGGCCGCACGCGCGCTACACTGATGAACGCAACGAGACCACCTGTACCGAAAGGCATGGGTAAACTTGTGAAAGTTCATCGTGATGGGGATAGATTATTGCAATTATTAATCTTCAACGAGGAATTCCTAGTAAGCGCGAGTCATCAGCTCGCGTTGATTACGTCCCTGC	ASV_015	Cryptista	Cryptophyta	Teleaulax		2529	1461	153	915	0	0	0	0	0	0
CTTAGATGTTCTGGGCCGCACGCGCGCTACACTGATGCATTCATCAAGTTTACAACCTTGACTGAGAGGTCTGGGTAATCTTTGCAACATGCATCGTGCTGGGGATAGATTATTGTAATTATTAATCTTCAACGAGGAATTCCTAGTAAACGCAAGTCATCAACTTGCATTGATTACGTCCCTGC	ASV_016	Rhizaria	Cercozoa			2294	504	135	120	0	1535	0	0	0	0
CTTAGATGTTCTGGGCCGCACGCGCGCTACACTGATGCATTCATCAAGTTTATCACCTTGACCGAGAGGTCTGGGTAATCTTCGCAACATGCATCGTGCTGGGGATAGATTATTGTAATTATTAATCTTGAACGAGGAATTCCTAGTAAACGCAAGTCATCAACTTGCATTGATTACGTCCCTGC	ASV_017	Rhizaria	Cercozoa			1892	0	0	0	473	354	0	793	272	0
CTTAGATGTTCTGGGCCGCACGCGCATTACACTGATGCAGTCAGCGAGTTTCTACGCCGACAGGTGTGGGGAATCTTTTGAAAGTGCATCGTGCTGGGGATAGACCTTTGCAATTGTGGGTCTTTAACGAGGAATTTCTAGTAAGCGCGATTCATCAGATCGCGTTGATTACGTCCCTGC	ASV_018	Opisthokonta	Fungi		Aphelida	1737	0	0	0	0	0	0	1440	297	0
CTTAGATGTCCTGGGCCGCACGCGCGCTACACTGACACACGCAACGAGTCTTCCTAGTCCGAAAGGTCCGGGTAATCTTGTAAATGTGTGTCGTGATAGGGATAGATTATTGCAATTATTAATCTTGAACGAGGAATTCCTAGTAAATGCGGGTCATCAGCTCGCGTTGATTACGTCCCTGC	ASV_019	Strame	Chrysophyceae		Ochrophyta	1698	846	378	474	0	0	0	0	0	0
CTTAGATGTTCTGGGCCGCACGCGCGCTACACTGATGAAGGCAACGAGTATTTCACCTTGGCCGGAAGGCCTGGGTAATCTTCTGAAACTTCATCGTGCTGGGGATAGAGCATTGCAATTATTGCTCTTCAACGAGGAATTCCTAGTAAGCGTGAGTCATCAGCTCGCGTTGATTACGTCCCTGC	ASV_020	Opisthokonta	Fungi			1554	0	1554	0	0	0	0	0	0	0
CTTATATGTCCTGGGCTGCACGCGTGCTACACTGATGCATACAACAAGTATCCAAGCCCGCTAGGGTGAGGTAATCTCGAATATGCATCGTGATGGGGATAGATCTTTGTAATTATAGATCTTGAACGAGGAATTCCTAGTAAGTGCAAGTCATCATCTTGCATTGATTATGTCCCTGC	ASV_021	Alveolata	Ciliophora		Monodinium	1552	308	1216	28	0	0	0	0	0	0
CTTAGATGTTCTGGGCCGCACGCGCGCTACACTGATGCATTCATCAAGTCTATCACCTTGACCGAGAGGTCTGGGTAATCTTCGCAACATGCATCGTGCTGGGGATAGATTATTGTAATTATTAATCTTGAACGAGGAATTCCTAGTAAACGCAAGTCATCAACTTGCATTGATTACGTCCCTGC	ASV_022	Rhizaria	Cercozoa			1539	0	0	0	292	995	252	0	0	0
CTTAGATGTCCTGGGCCGCACGCGCGCTACACTGATACGTTCAGCGAGTTTCACCCTGGCCTGGAAAGGTTTCGGGTAATCTTTATAGTACGTATCGTGCTAGGGATCGATCTTTGGAATTATAGATCTTGAACGAGGAATTCCTAGTAAGCGCAAGTCATCAGCTTGTGCTGATTACGTCCCTGC	ASV_023	Alveolata	Dinoflagellata	Dinophyceae		1521	775	641	105	0	0	0	0	0	0
CTTAGATGTTCTGGGCCGCACGCGCGCTACACTGATGCATTCAACGAGCCTATCCTTGGCCGAGAGGCCCGGGTAATCTTCGAAACTGCATCGTGATGGGGATAGATTATTGCAATTATTAATCTTCAACGAGGAATGCCTAGTAAGCGCAATTCATCAGATTGCGTTGATTACGTCCCTGC	ASV_024	Archaeplastida	Chlorophyta	Trebouxiophyceae	Chlorellales	1369	1369	0	0	0	0	0	0	0	0
CTTAGATGTTCTGGGCCGCACGCGCGCTACACTGATTCGTTCATCGAGCTCCCAACCTTGACCGGTAGGTCTGGGTAATCTTCTCAAAGCGAATCGTGCTGGGGATAGATTATTGTAATTTTTAATCTTCAACGAGGAATTCCTAGTAAACGCAAGTCATCAACTTGCATTGATTACGTCCCTGC	ASV_025	Rhizaria	Cercozoa			1363	95	37	1231	0	0	0	0	0	0
CTTAGATGTCCTGGGCCGCACGCGCGCTACACTGACACATGCAGCGAGTTCTCCTTGTCCGAAAGGTCTGGGTAATCTTGTAAATGTGTGTCGTGATAGGGATAGATTATTGCAATTATTAATCTTGAACGAGGAATTCCTAGTAAATGCGGGTCATCAGCTCGCGTTGATTACGTCCCTGC	ASV_026	Strame	Chrysophyceae	Ochromonas	Ochrophyta	1339	1339	0	0	0	0	0	0	0	0
CTTAGATGTCCTGGGCCGCACGCGTGCTACACTGACGCATACAGCGAGTACGTCCCAGCTCCGTAAGGCAGCTGGTAATCAGCAATATGCGTCGTGATGGGGATAGATCTTTGGAATTATAGATCTTGAACGAGGAATTCCTAGTAAGCGCAAGTCATTACCTTGCGCTGATTAAGTCCCTGC	ASV_027	Alveolata	Ciliophora	Hypotrichia		1293	628	655	0	0	0	0	10	0	0
CTTAGATGTTCTGGGCCGCACGCGCGCTACACTGACAGAGCCAGCGAGTTATCACCTTGTCCGAAAGGTACTGGGTAATCTTGTGAAACTCTGTCGTGCTGGGGATAGAGCATTGCAATTATTGCTCTTCAACGAGGAATACCTAGTAAGCGTAAGTCATCAGCTTGCGTTGATTACGTCCCTGC	ASV_028	Opisthokonta	Fungi			0	0	0	0	0	0	0	0	0	1107
CTTAGATGTCCTGGGCCGCACGCGCGCTACACTGACACATGCAACAAGTACAACCTGGTCCGACAGGACTCGGGTAATCTTCATAGTATGTGTCGTGCTGGGGATAGATCTTTGCAATTATAGATCTTGAACGAGGAATTCCTAGTAAGCATAAGTCATCAACTTGTGCTGATTACGTCCCTGC	ASV_029	Alveolata	Dinoflagellata	Dinophyceae		902	312	0	590	0	0	0	0	0	0
CTTAGATGTTCTGGGCCGCACGCGCGCTACACTGATGCAGTCAACGAGTCTACAGCCTTGGCCGAGAGGCCTGGGTAATCTTGTGAACCTGCATCGTGATAGGGATAGATTATTGAAATTTTTAATCTTGAACGAGGAATTCCTAGTAAACGCGAGTCATCAACTCGCATTGATTACGTCCCTGC	ASV_030	Strame	Pirsonia	Pirsonia		882	0	19	863	0	0	0	0	0	0
CTTAGATGTTCTGGGCCGCACGCGCGCTACACTGTTGCATTCAACGAGCCTATCCTTGGCCGAGAGGTCCGGGTAATCTTTGAAACTGCAACGTGATGGGGATAGATTATTGCAATTATTAGTCTTCAACGAGGAATGCCTAGTAAGCGCGAGTCATCAGCTCGCGTTGATTACGTCCCTGC	ASV_031	Archaeplastida	Chlorophyta			747	89	0	658	0	0	0	0	0	0
CTTAGATGTTCTGGGCCGCACGCGCGTTACACTGATGCATTCAACGAGCCTATCCTTGACCGAGAGGTCCGGGTAATCTGCGAAACTGCATCGTGATGGGGATAGATTATTGCAATTATTAATCTTCAACGAGGAATGCCTAGTAAGCGCAAGTCATCAGCTTGCGTTGATTACGTCCCTGC	ASV_032	Archaeplastida	Chlorophyta	Trebouxiophyceae	Raphidonema	710	65	355	184	0	106	0	0	0	0
CTTAGATGTTCTGGGCCGCACGCGCGCTACACTGATGCATTCAACGAGTTTTACCTTGGCCGAGAGGCCTGGGAAATCTTTTAAACGTGCATCGTGATAGGGATAGATTATTGCAATTATTAATCTTGAACGAGGAATTCCTAGTAAACGCAGATCATCAATCTGCATTGATTACGTCCCTGC	ASV_033	Strame	Diatomea	Hantzschia	Ochrophyta	703	0	703	0	0	0	0	0	0	0
CTTAGATGTTCTGGGCCGCACGCGCGCTACACTGATGCATTCAACGAGCCTATCCTTGGCCGAGAGGCCCGGGTAATCTTTGAAACTGCATCGTGATGGGGATAGATTATTGCAATTATTAGTCTTCAACGAGGAATGCCTAGTAAGCGCGAGTCATCAGCTCGCGTTGATTACGTCCCTGC	ASV_034	Archaeplastida	Chlorophyta	Chaetophoraceae		702	492	210	0	0	0	0	0	0	0
CTTAGATGTCCTGGGCCGCACGCGCGCTACACTGACACACGCAACGAGTCTTCCTTGTCCGAAAGGTCCGGGTAATCTTGTAAATGTGTGTCGTGATAGGGATAGATTATTGCAATTATTAATCTTGAACGAGGAATTCCTAGTAAATGCGGGTCATCAGCTCGCGTTGATTACGTCCCTGC	ASV_035	Strame	Chrysophyceae		Ochrophyta	697	0	0	697	0	0	0	0	0	0
CTTAGATGTTCTGGGCCGCACGCGCGCTACACTGATGCGTTCAACGAGCCTATCCTTGGCCGAGAGGTCCGGGTAATCTTCGAAACCGCATCGTGATGGGGATAGATTATTGCAATTATTAGTCTTCAACGAGGAATGCCTAGTAAGCGCGAGTCATCAGCTCGCGTTGATTACGTCCCTGC	ASV_036	Archaeplastida	Chlorophyta	Chlorophyceae		604	0	261	0	0	0	0	343	0	0
CTTAGATGTTCTGGGCCGCACGCGCGCTACACTGACGAAATCAACGAGTTCCTTGGCCGGAAGGTCCGGGTAATCTTGTGAAACTTCGTCGTGATGGGGATAGATTATTGCAATTATTAATCTTCAACGAGGAATGCCTAGTAAGCGCGAGTCATCAGCTCGCGTTGATTACGTCCCTGC	ASV_037	Archaeplastida	Chlorophyta		Monomastix	590	569	14	7	0	0	0	0	0	0
CTTAGATGTTCTGGGCCGCACGCGCGCTACACTGACAGAGCCAACGAGTTAATCACCTTGGCCGGAAGGTCTGGGTAATCTTGTTAAACTCTGTCGTGCTGGGGATAGAGCATTGCAATTATTGCTCTTCAACGAGGAATGCCTAGTAAGCGCATGTCATCAGCATGCGTTGATTACGTCCCTGC	ASV_038	Opisthokonta	Fungi	Dothideomycetes		587	0	0	0	556	31	0	0	0	0
CTTAGATGTCCTGGGCCGCACGCGCGCTACACTGATACGTTCAGCGAGTTTCACCCTGGCCCGGAAGGGTTTCGGGTAATCTTTATAGTACGTATCGTGCTAGGGATCGATCTTTGGAATTATAGATCTTGAACGAGGAATTCCTAGTAAGCGCAAGTCATCAGCTTGTGCTGATTACGTCCCTGC	ASV_039	Alveolata	Ciliophora		Halodinium	564	0	564	0	0	0	0	0	0	0
CTTAGATGTTCTGGGCCGCACGCGCGCTACACTGATGAAGGCACCAAGTTTTTTCCTTGGCCGAGAGGTCTGGGTAATCTTTTGAAACTTCATCGTGCTGGGGATAGTCCTTTGCAATTATTGGACTTCAACGAGGAATTCCTAGTAAGCGTGAGTCATCAGCTCGCGTTGATTACGTCCCTGC	ASV_040	Opisthokonta	Fungi			556	0	447	109	0	0	0	0	0	0
CTTAGATGTCCTGGGCCGCACGCGCGCTACACTGACACACGCAGCGAGTATTCACCTTGTCCGAAAGGTCTGGGTAATCTTGTAAATGTGTGTCGTGATAGGGATAGATTATTGCAATTATTAATCTTGAACGAGGAATTCCTAGTAAATGCGGGTCATCAGCTCGCGTTGATTACGTCCCTGC	ASV_041	Strame	Chrysophyceae	Poterioochromonas	Ochrophyta	550	38	0	512	0	0	0	0	0	0
CTTAGATGTCCTGGGCCGCACGCGCGCTACACTGACACGTGCAACGAGTATAACCTGGTCCGAAAGGACTTCGGGTAATCTTTATAGTACGTGTCGTGCTGGGGATAGATCTTTGCAATTATAGATCTTGAACGAGGAATTCCTAGTAAGCATAAGTCATCAGCTTGTGCTGATTACGTCCCTGC	ASV_042	Alveolata	Ciliophora		Askenasia	540	341	59	140	0	0	0	0	0	0
CTTAGATGTTCTGGGCTGCACGCGCGCTACACTGACAAAGTCAGCAAGTATACAACCTTGACCGGAAGGTCTGGGCAATCTTTTGAAACTTTGTCGTGCTGGGGATAGACCATTGCAATTATTGGTCTTCAACGAGGAATTCCTAGTAAGCGCAAGTCATCAGCTTGCGTTGATTACGTCCCTGC	ASV_043	Opisthokonta	Fungi		Microsporidia	529	507	0	22	0	0	0	0	0	0
CCTCGATGTTCTGGGCTACACGCGCGCTACAATGACGAATTCAACGAGCTATTTCTCCTTGCCCGGAAGGGTGTGGGTAATCTTTTCAATGTTCGTCGTGATGGGGCTAGATTTTTGCAATTATTAATCTTCAACGAGGAATCTCTAGTATGTGCAGTTCATCAGACTGCGCAGAATGCGTCCCTGC	ASV_044	Strame	Labyrinthulea	Sorodiplophrys		503	0	503	0	0	0	0	0	0	0
CTTAGATGTTCTGGGCCGCACGCGCGCTACACTGATGCAATCAACGAGCCTAACCTTGGCCGGAAGGTCCGGGTAATCTGCGAAACTGCATCGTGATGGGGCTAGATTATTGCAATTATTAATCTTCAACGAGGAATGCCTAGTAAGCGCGATTCATCAGATCGCGTTGATTACGTCCCTGC	ASV_045	Archaeplastida	Chlorophyta	Trebouxiophyceae	Choricystis	497	22	198	277	0	0	0	0	0	0
CTTAGATGTTCTGGGCCGCACGCGCGCTACACTGATGCATTCAACGAGCTTAGCCTTGGCCGAGAGGCCCGGGTAATCTTCGAAACTGCATCGTGATGGGGATAGATTATTGCAATTATTAATCTTCAACGAGGAATGCCTAGTAAGCGCAAGTCATCAGCTTGCGTTGATTACGTCCCTGC	ASV_046	Archaeplastida	Chlorophyta	Trebouxiophyceae	Chlorellales	493	50	30	413	0	0	0	0	0	0
CTTAGATGTTCTGGGCCGCACGCGCGCTACACTGATGCATTCAACGAGCCTAGCCTTGGCCGAGAGGCCCGGGTAATCTTTGAAACTGCATCGTGATGGGGATAGAACCTTGCAATTGTTGTTCTTAAACGAGGAATGCCTAGTAGGCGCAAGTCATCAGCTTGCGTCGATTACGTCCCTGC	ASV_047	Archaeplastida	Chlorophyta	Trebouxiophyceae	Chlorellales	466	0	0	466	0	0	0	0	0	0
CTTAGATGTCCGGGGCTGCACGCGCGCTACACTGACTGGCTCAGCGTGTGCCTACCCTACGCCGGCAGGCGCGGGTAACCCGTTGAACCCCATTCGTGATGGGGATCGGGGATTGCAATTATTCCCCATGAACGAGGAATTCCCAGTAAGTGCGGGTCATAAGCTTGCGTTGATTAAGTCCCTGC	ASV_048	Opisthokonta	Metazoa_(Animalia)			124	39	0	0	9	6	25	0	45	324
CTTAGATGTCCTGGGCCGCACGCGCGCTACACTGACACATGCAACGAGTACAACCTGGGCCGTCAGGCCTCGGGTAATCTTCATAGTATGTGTCGTGCTGGGGATTGATCTTTGCAATTATAGATCATGAACGAGGAATTCCTAGTAAGCATAAGTCATCAGCTTGTGCTGATTACGTCCCTGC	ASV_049	Alveolata	Ciliophora		Askenasia	410	11	117	282	0	0	0	0	0	0
CTTAGATGTTCTGGGCCGCACGCGCGCTACACTGATGCGTTCAACGAGCCTATCCTTGGCCGAGAGGCCCGGGTAATCTTCGAAACCGCATCGTGATGGGGATAGATTATTGCAATTATTAGTCTTCAACGAGGAATGCCTAGTAAGCGCGAGTCATCAGCTCGCGTTGATTACGTCCCTGC	ASV_050	Archaeplastida	Chlorophyta	Chlorophyceae	Chloromonas	398	0	0	0	0	150	72	176	0	0
CTTAGATGTTCTGGGCCGCACGCGCGCTACACTGATGCATTCATCAAGTTTACAACCTTGACCGAGAGGTCTGGGTAATCTTTGCAACATGCATCGTGCTGGGGATAGATTATTGTAATTATTAATCTTCAACGAGGAATTCCTAGTAAACGCAAGTCATCAACTTGCATTGATTACGTCCCTGC	ASV_051	Rhizaria	Cercozoa			373	280	54	0	0	0	0	39	0	0
CTTAGATGTCCTGGGCCGCACGCGTGCTACACTGACGCCTACAGCGAGTACTTCCCAGCCCCGAGAGGCGGCTGGTAATCAGCAATAGGCGTCGTGATGGGGATAGATCTTTGGAATTATTGGTCTTGAACGAGGAATGCCTAGTAAGCGCAGGTCATTAGCCTGCGCTGATTAAGTCCCTGC	ASV_052	Alveolata	Ciliophora	Oligotrichia		350	0	0	350	0	0	0	0	0	0
CTTAGATGTTCTGGGCCGCACGCGCGCTACACTGACTGGTTCATCGAGTTTACAACCTTGACTGATAGGTCTGGGTAATCTTTTGAAAACCAGTCGTGCTGGGGATAGATCATTGCAATTCTTGATCTTCAACGAGGAATTCCTAGTAAACGCGAGTCATCAACTCGCATTGATTACGTCCCTGC	ASV_053	Opisthokonta	Fungi			336	245	14	77	0	0	0	0	0	0
CTTAGATGTTCTGGGCTGCACGCGCGCTACACTGATGCATTCAACGAGTTTCTACCTTGTCCGGAAGGATTGGGTAATCTTTTGAAAATGCATCGTGATGGGGATAGATCATTGCAATTATTGATCTTCAACGAGGAATTCCTAGTAAGCGCAAGTCATCAGCTTGCGCTGATTACGTCCCTGC	ASV_054	Alveolata	Apicomplexa		Colpodella	334	53	57	224	0	0	0	0	0	0
CTTAGATGTCCTGGGCCGCACGCGCGCTACACTGACATACGCAGCGAGTCCTCCTATACCGAAAGGTCTGGGTAATCTTGTAAATGTATGTCGTGATAGGGATAGATTATTGCAATTATTAATCTTGAACGAGGAATTCCTAGTAAATGCGGGTCATCAGCCCGCGTTGATTACGTCCCTGC	ASV_055	Strame	Chrysophyceae	Spumella	Ochrophyta	324	34	19	271	0	0	0	0	0	0
CCTCGATGTTCTGGGCTACACGCGCGCTACAATGACGAATTCAACGAGTTATTTCTCCTTGCCCGGAAGGGTGTGGGTAATCTTTTCAATGTTCGTCGTGATGGGGCTAGATTTTTGCAATTATTAATCTTCAACGAGGAATCTCTAGTATGTGCGATTCATCAGATCGCGCAGAATGCGTCCCTGC	ASV_056	Strame	Labyrinthulea	Sorodiplophrys		315	0	315	0	0	0	0	0	0	0
CTTAGATGTTCTGGGCCGCACGCGCGCTACACTGTTGCATTCAACGAGGCTATCCTTGACCGAGAGGTCCGGGTAATCTTTGAAACTGCAACGTGATGGGGATAGATTATTGCAATTATTAGTCTTCAACGAGGAATGCCTAGTAAGCGCGAGTCATCAGCTCGCGTTGATTACGTCCCTGC	ASV_057	Archaeplastida	Chlorophyta			309	0	309	0	0	0	0	0	0	0
CTTAGATGTTCTGGGCCGCACGCGCATTACACTGATGCAGTCAGCGAGTTTCTGCGCCGACAGGCGTGGGGAATCTTGTGAAAGTGCATCGTGCTGGGGATAGACCTTTGCAATTGTGGGTCTTTAACGAGGAATTTCTAGTAAGCGCGATTCATCAGATCGCGTTGATTACGTCCCTGC	ASV_058	Opisthokonta	Choanoflagellatea			309	0	0	0	288	0	21	0	0	0
CTTAGATGTTCTGGGCCGCACGCGCGCTACACTGATGCATTCAACGAGCCTATCCTTGGCAGAAATGCCCGGGTAATCTTTGAAACTGCATCGTGATGGGGATAGATTATTGCAATTATTAGTCTTCAACGAGGAATGCCTAGTAAGCGCGAGTCATCAGCTCGCGCTGATTACGTCCCTGC	ASV_059	Archaeplastida	Chlorophyta	Volvocales	Chlamydomonas	286	52	189	45	0	0	0	0	0	0
CTTAGATGTTCTGGGCCGCACGCGCGCTACACTGACAAGGCCAGCGAGTCTATCACCTTGGCCGGAAGGCCTGGGTAATCTTGTGAAACCTTGTCGTGCTGGGGATAGAGCATTGCAATTATTGCTCTTCAACGAGGAATTCCTAGTAAGCGTGAGTCATCAGCTCGCGTTGATTACGTCCCTGC	ASV_060	Opisthokonta	Fungi			277	0	0	0	0	129	0	148	0	0
CTTAGATGTTCTGGGCCGCACGCGCGCTACAATGATGCAGGCAACGAGTGCCGCTCCTTGGCCGAAAGGCTTGGGGAACCTTGAAAACTGCATCGTGCTAGGGATAGATGATTGCAATCGTGCATCTTGAACGAGGAATGCCTTGTAAGCGTGAGTCATCAACTCGCGCTGAATACGTCCCTGC	ASV_061	Cryptista	Cryptophyta	Teleaulax		246	186	7	53	0	0	0	0	0	0
CTTAGATGTCCTGGGCCGCACGCGTGCTACACTGACGCATACAGCGAGTACTTTCCGGCTCCGCGAGGCAGCCGGTAATCAGCAATATGCGTCGTGATGGGGATAGATCTTTGGAATTATAGATCTTGAACGAGGAATTCCTAGTAAGCGCAAGTCATTACCTTGCGCTGATTAAGTCCCTGC	ASV_062	Alveolata	Ciliophora	Hypotrichia		243	0	181	62	0	0	0	0	0	0
ACACTCTTTCCCTACGCTCTTCCGATCTATAACAGGTCTGTGATGCCACACTCTTTCCCT	ASV_063	unclassifiable	unclassifiable			0	0	0	0	0	0	0	0	0	241
CTTAGATGTTCTGGGCCGCACGCGCGCTACACTGATGCATTCATCAAGTTTACAACCTTGACCGAGAGGTCTGGGTAATCTTTGCAACATGCATCGTGCTGGGGATAGATTATTGTAATTATTAATCTTGAACGAGGAATTCCTAGTAAACGCAAGTCATCAACTTGCATTGATTACGTCCCTGC	ASV_064	Rhizaria	Cercozoa			235	0	0	0	0	206	29	0	0	0
CTTAGATGTCCTGGGCCGCACGCGCGCTACACTGACACACGCAGCGAGTCTTCCTCGTCCGAAAGGTCTGGGTAATCTTGTAAATGTGTGTCGTGATAGGGATAGATTATTGCAATTATTAATCTTGAACGAGGAATTCCTAGTAAACGCGAGTCATCAGCTCGCATTGATTACGTCCCTGC	ASV_065	Strame	Chrysophyceae		Ochrophyta	231	109	93	29	0	0	0	0	0	0
CTTAGATGTCCTGGGCCGCACGCGCGCTACACTGACACACGCAGCGAGTCTTCCTTGTCCGAAAGGTCCGGGTAATCTTGTAAATGTGTGTCGTGATAGGGATAGATTATTGCAATTATTAATCTTGAACGAGGAATTCCTAGTAAATGCGAGTCATCAGCTCGCGTTGATTACGTCCCTGC	ASV_066	Strame	Chrysophyceae		Ochrophyta	221	0	0	221	0	0	0	0	0	0
CTTAGATGTTCTGGGCCGCACGCGCGCTACAATGGCTGGCTCAACGAGTGCACCCTGGTCTCCGACAGGACTGGGTAATCTTGTAACACCAGCCGTGATGGGGATAGATTCTTGCAATTATTGATCTTCAACGAGGAATTCCTAGTAAACGCAAGTCATCAGCTTGCATTGATTACGTCCCTGC	ASV_067	Strame	Bicosoecida	Bicosoecida		205	205	0	0	0	0	0	0	0	0
CTTAGATGTCCTGGGCCGCACGCGCGCTACACTGACACCTGCAACAAGCTTAGAACCTTGGCCGAGAGGCCTGGGTAATCTCTTGAACGGGTGTCGTGATAGGGACAGATGATTGCAATTATTCATCTCGAACGAGGAATTCCTAGTAAACGCGAATCATCAGTTCGCATTGATTACGTCCCTGC	ASV_068	Strame	Xanthophyceae		Ochrophyta	199	0	199	0	0	0	0	0	0	0
CTTAGATGTCCTGGGCCGCACGCGCGCTACACTGACACACGCAACGAGTCTTCCTTGCCCGAAAGGTCTGGGTAATCTTGTAAATGTGTGTCGTGATAGGGATAGATTATTGCAATTATTAATCTTGAACGAGGAATTCCTAGTAAATGCGGGTCATCAGCCCGCGTTGATTACGTCCCTGC	ASV_069	Strame	Chrysophyceae		Ochrophyta	198	108	0	90	0	0	0	0	0	0
CTTAGATGTTCTGGGCCGCACGCGCGCTACACTGATGAATTCAACGAGCCCTTCCTGGATCGAAAGGTTTAGGAAACCTCTGAAATTTCATCGTGATGGGGATAGATTATTGCAATTATTGATCTTCAACGAGGAATACCTAGTAAGCGCGAGTCATCAGCTCGCGTTGATTACGTCCCTGC	ASV_070	Archaeplastida	Streptophyta	Desmidiales	Actinotaenium	197	17	167	13	0	0	0	0	0	0
CTTAGATGTCCTGGGCCGCACGCGCGCTACACTGACACACGCAACGAGTCTTCCTAGTCCGAAAGGTCCAGGTAATCTTGTAAATGTGTGTCGTGATAGGGATAGATTATTGCAATTATTAATCTTGAACGAGGAATTCCTAGTAAATGCGGGTCATCAGCTCGCGTTGATTACGTCCCTGC	ASV_071	Strame	Chrysophyceae		Ochrophyta	187	0	98	89	0	0	0	0	0	0
CTTAGATGTTCTGGGCCGCACGCGCGCTACACTGATGAAGGCAACGAGTATTCACCTTGGCCGGAAGGTCTGGGTAATCTTTTAAACTTCATCGTGCTGGGGATAGAGCATTGCAATTATTGCTCTTCAACGAGGAATTCCTAGTAAGCGTGAGTCATCAGCTCGCGTTGATTACGTCCCTGC	ASV_072	Opisthokonta	Fungi	Chytridiales		186	0	186	0	0	0	0	0	0	0
CTTAGATGTTCTGGGCCGCACGCGCGCTACACTGACGCGATCAACGAGCCTATCCTTGGCCGAGAGGCCCGGGTAATCTTGAAAACCGCGTCGTGATGGGGATAGATTATTGCAATTATTAGTCTTCAACGAGGAATGCCTAGTAAGCGCGAGTCATCAGCTCGCGTTGATTACGTCCCTGC	ASV_073	Archaeplastida	Chlorophyta	Chlorophyceae	Chlamydomonas	183	149	0	34	0	0	0	0	0	0
CTTAGATGTTCTGGGCCGCACACGCGCTACACTGACGCAACCAACGAGCACTCCTTGGCCGGAAGGTCTGGGTAATCTCTAATCTGCGTCGTGATGGGGATAGATTATTGCAATTATTAATCTTCAACGAGGAATGCCTAGTAGGCGCAAGTCATCAGCTTGTGCCGATTACGTCCCTGC	ASV_074	Archaeplastida	Chlorophyta		Ecballocystis	180	180	0	0	0	0	0	0	0	0
CTTAGATGTTCTGGGCCGCACGCGCGCTACACTGACTGGATCAACGAGTTGTCCACCTTGGCTGAAGAGTCTGGGTAATCTTGTAAAATCCAGTCGTGATGGGGATAGATTATTGCAATTATTAATCTTCAACGAGGAATTCCTAGTAAGGGTGGTTCAACAGACCGCCCTGATTACGTCCCTGC	ASV_075	Diaphoretickes	Diaphoretickes			172	31	141	0	0	0	0	0	0	0
CTTAGATGTTCTGGGCCGCACGCGCGCTACACTGACTGGCTCAACGAGTTGAACCTGGACTCGATAGGTCTGGGTAATCTTGTAACACCAGTCGTGATGGGGATAGATCATTGCAATTGTTGATCTTCAACGAGGAATTCCTAGTAAATGCAAGTCATCAGCTTGCGTTGATTACGTCCCTGC	ASV_076	Strame	Bicosoecida	Bicosoecida		171	171	0	0	0	0	0	0	0	0
CTTAGATGTTCTGGGCCGCACGCGCGCTACACTGATGCATTCATCAAGTTTACAACCTTCACCGAGAGGTGTGGGTAATCTTTGCAACATGCATCGTGCTGGGGATAGATTATTGTAATTATTAATCTTCAACGAGGAATTCCTAGTAAACGCAAGTCATCAACTTGCATTGATTACGTCCCTGC	ASV_077	Rhizaria	Cercozoa			159	29	0	0	0	130	0	0	0	0
CTTAGATGTTCTGGGCCGCACGCGCGCTACACTGACGGAGCCAACGAGTACTTTCCTTGTCCGGAAGGACTGGGTAATCTTGTGAAACTTCGTCGTGCTGGGGATAGAGCATTGCAATTATTGCTCTTCAACGAGGAATTCCTAGTAAGCGTGAGTCATCAGCTCGCGTTGATTACGTCCCTGC	ASV_078	Opisthokonta	Fungi			157	28	0	0	0	0	0	43	86	0
CTTAGATGTTCTGGGCCGCACGCGCGCTACACTGATCGGTTCATCGAGCATAAAACCTTGACTGATAAGTCTGGGTAATCTTTTGAAAACCGGTCGTGCTGGGGATAGATCATTGCAATTATTGATCTTCAACGAGGAATTCCTAGTAAACGCGAGTCATCAACTCGCATTGATTACGTCCCTGC	ASV_079	Rhizaria	Cercozoa			157	0	144	13	0	0	0	0	0	0
CTTAGATGTTCTGGGCTGCACGCGCGCTACACTGATGGAGGCAGCGAGTGATACCTGTGCCGGAAGGCATGGGAAATCTTGTGAAACTCCATCGTGCTGGGGATAGACCATTGCAATTATTGGTCTTCAACGAGGAATTCCTAGTAAGCGCAAGTCATCAGCTTGCGTTGATTACGTCCCTGC	ASV_080	Opisthokonta	Fungi			148	148	0	0	0	0	0	0	0	0
CTTAGATGTTCTGGGCCGCACGCGCGCTACACTGATGCATTCATCGAGTATACAACCTTGTCTGAGAGGACTGGGTAATCTTTGAAAATGCATCGTGCTGGGGATAGATTATTGTAATTATTAATCTTCAACGAGGAATTCCTAGTAAACGCGTGTCATCAACACGCATTGATTACGTCCCTGC	ASV_081	Rhizaria	Cercozoa	Glissomonadida		137	16	0	0	0	121	0	0	0	0
CTTAGATGTTCTGGGCCGCACGCGCGCTACACTGATGAATTCAACTAGCTTATAACCTGGATCGAAAGGTCTGGGAAATCTTTGAAATTTCATCGTGATGGGGATAGATTATTGCAATTATTAATCTTCAACGAGGAATACCTAGTAAGCGCGAGTCATCAGCTCGCGTTGATTACGTCCCTGC	ASV_082	Archaeplastida	Streptophyta			137	0	0	0	0	0	0	137	0	0
CTTAGATGTTCTGGGCCGCACGCGCGCTACACTGATGCATTCAACGAGCCTATCCTTGGCCGAGAGGTCCGGGTAATCTTTGAAACTGCATCGTGATGGGGATAGATTATTGCAATTATTAGTCTTCAACGAGGAATGCCTAGTAAGCGCAAGTCATCAGCTTGCGTTGATTACGTCCCTGC	ASV_083	Archaeplastida	Chlorophyta	Chaetophoraceae		124	0	82	42	0	0	0	0	0	0
CTTAGATGTTCTGGGCCGCACGCGCGCTACACTGATACATTCATCAAGTATATAACCTTGACTGAGAGGTCTGGGTAATCTTTGCAACATGTATCGTGCTGGGGATAGATTATTGTAATTATTAATCTTGAACGAGGAATTCCTAGTAAACGCAAGTCATCAACTTGCATTGATTACGTCCCTGC	ASV_084	Rhizaria	Cercozoa	Glissomonadida		123	87	0	0	0	36	0	0	0	0
CTTAGATGTCCTGGGCCGCACGCGCGCTACACTGACAAATGCAACGAGTTTTCCTTGCCCGAAAGGGTTGGGTAATCTTTAAAATGTTTGTCGTGATAGGGATAGATTATTGCAATTTTTAATCTTGAACGAGGAATTCCTAGTAAATGCGAGTCATCAGCTCGCGTTGATTACGTCCCTGC	ASV_085	Strame	Chrysophyceae		Ochrophyta	117	0	0	117	0	0	0	0	0	0
CTTAGATGTTCTGGGCCGCACGCGCGCTACACTGACTGGCTCAACAAGTTCACCCTGGACTCGACAGGTCCGGGTAATCTCGTAAACCCAGTCGTGATGGGGATAGATTCTTGCAATTATTGATCTTCAACGAGGAATTCCTAGTAAGCGCAGTTCATCAGACTGCACTGATTACGTCCCTGC	ASV_086	Strame	Bicosoecida	Bicosoecida		115	115	0	0	0	0	0	0	0	0
CTTAGATGTTCTGGGCCGCACGCGCGCTACACTGTTGCGATCAGCGAGTTTACAACCTTGGCCGAGAGGCCTGGGTAATCTTTGAAATCGCAACGTGATGGGGCTAGAGCATTGCAATTATTGCTCTTCAACGAGGAATTTCTAGTAAACGCATGTCATCAGCGTGCATTGATTACGTCCCTGC	ASV_087	Rhizaria	Aquavolon	Aquavolon		115	0	115	0	0	0	0	0	0	0
ACACGACGCTCTTCCGATCTATAACAGGTCTGTGATGCCACACTCTTTCCTACACGACGCTCTTCCGATCTATAACAGGTCTGTGATGCCACACGACGCTCTTCCGATCTATAACAGGTCTGTGATGCCACAC	ASV_088	Opisthokonta	Metazoa_(Animalia)			0	0	0	0	0	0	0	0	0	111
CTTAGATGTTCTGGGCTGCACGCGCGCTACACTGACAGAGGCAGCGAGTATACAACCTTGACCGGAAGGTCTGGGCAATCTTTTTAAACTCTGTCGTGCTGGGGATAGAGCATTGCAATTATTGCTCTTCAACGAGGAATTCCTAGTAAGCGCATGTCATCAGCATGCGTTGATTACGTCCCTGC	ASV_089	Opisthokonta	Fungi			107	96	0	11	0	0	0	0	0	0
CTTAGATGTTCTGGGCCGCACGCGCGCTACACTGATGCATTCAACGAGTTCCTACCTTGTCCGGAAGGATTGGGTAATCTTTTGAAAATGCATCGTGATGGGGATAGTTCATTGCAATTCTTGAACTTCAACGAGGAATTCCTAGTAAGCGCAAGTCATCAGCTTGCGCTGATTACGTCCCTGC	ASV_090	Alveolata	Colponemidia			105	33	23	49	0	0	0	0	0	0
CTTAGATGTTCTGGGCCGCACGCGCGCTACACTGATGAAGGCAGCGAGTTAATCGCACCTTGACCGGAAGGTCTGGGTAATCTTTTGAAACTTCATCGTGCTGGGGATAGAGCATTGCAATTATTGCTCTTCAACGAGGAATTCCTAGTAAGCGTGAGTCATCAGCTCGCGTTGATTACGTCCCTGC	ASV_091	Opisthokonta	Fungi			102	102	0	0	0	0	0	0	0	0
CTTAGATGTTCTGGGCCGCACGCGCGCTACACTGATGCGTTCAGCGAGTATACAACCTTGATCGATAGGTCTGGGTAATCTTGTTAATGCGCATCGTGCTAGGGATAGATTGTTGCAATTTTCAATCTTGAACGAGGAATTCCTAGTAAACGCAAGTCATCAGCTTGCATTGATTACGTCCCTGC	ASV_092	Strame	Oomycetes		Pythium	102	0	102	0	0	0	0	0	0	0
CTTCGATGTTCTGGGCTGCACGCGCGCTACAATGACAATGTCAGCGAGTTTTTTAGCTTGGGCGAAAGCTCTGGCAAATCTTCGAAACGTTGTCGTACTATGGATTGTTGATTGCAACTATTCGACATAAAACAGGAATACCTAGTAGACGTGCTTCATCAGAGTACGTCGATTACGTCCCTGC	ASV_093	unclassifiable	unclassifiable			99	0	99	0	0	0	0	0	0	0
CTTAGATGTTCTGGGCCGCACGCGCGTTACACTGATGAAGGCAACGAGTATTCACCTTGGCCGGAAGGTCTGGGTAATCTTATAAACTTCATCGTGCTGGGGATAGAGCATTGCAATTATTGCTCTTCAACGAGGAATTCCTAGTAAGCGTGAGTCATCAGCTCGCGTTGATTACGTCCCTGC	ASV_094	Opisthokonta	Fungi			96	19	37	40	0	0	0	0	0	0
CTTAGATGTTCTGGGCCGCACGCGCGCTACACTGACAGAGCCAGCGAGTCTACCACCTTGGCCGGAAGGCTTGGGTAATCTTGTGAAACTCTGTCGTGATGGGGATAGAACATTGCAATTATTGTTCTTCAACGAGGAATACCTAGTAAGCGTGAGTCATCAGCTCGCGTTGATTACGTCCCTGC	ASV_095	Opisthokonta	Fungi			96	0	0	0	0	96	0	0	0	0
CTTAGATGTTCTGGGCCGCACGCGCGCTACACTGATGCATTCAACAAGCCTATCCTTGGCCGAGAGGCCCGGGTAATCTTTGAAACTGCATCGTGATGGGGATAGATTATTGCAATTATTAGTCTTCAACGAGGAATGCCTAGTAAGCGCGAGTCATCAGCTCGCGTTGATTACGTCCCTGC	ASV_096	Archaeplastida	Chlorophyta		Dictyococcus	94	0	0	0	0	94	0	0	0	0
CTTAGATGTTCTGGGCCGCACGCGCGCTACACTGATGCGACCAACGAGCCTATCCTTGGCCGAGAGGCCCGGGTAATCTTGAAAACCGCATCGTGATGGGGATAGATTATTGCAATTATTAGTCTTCAACGAGGAATGCCTAGTAAGCGCGAGTCATCAGCTCGCGTTGATTACGTCCCTGC	ASV_097	Archaeplastida	Chlorophyta			91	56	0	35	0	0	0	0	0	0
CTTAGACGTCCTGGGCCGCACGTGTGCTACACTGGTGCGTTCAGCAAGTTCTAACCTAACCCGATAGGGGCTGGGTAATCTTCATAATACGCACCGTGCTTGGGATTGATCTTTGCAATTATGGATCATGAACGAGGAATTCCTAGTAAGTGCAAGTCATCATCTTGTACTGATTACGTCCCTGC	ASV_098	Alveolata	Ciliophora	Cyrtophoria		90	0	90	0	0	0	0	0	0	0
CTTAGATGTTCTGGGCCGCACGCGCGCTACACTGACGCGTTCAACGAGCCTATCCTTGACCGAGAGGTCCGGGTAATCTTTGAAAACGCGTCGTGATGGGGATAGATCATTGCAATTATTGGTCTTCAACGAGGAATGCCTAGTAAGCGCGAGTCATCAGCTCGCGTTGATTACGTCCCTGC	ASV_099	Archaeplastida	Chlorophyta	Chlorophyceae		89	89	0	0	0	0	0	0	0	0
CTTATATGTCCTGGGCTGCACGCGTGCTACACTGATACATACAACAAGTGCCTAGCCTGCTAAGGTATGGCAATCTCGAATATGTATCGTGATGGGGATAGATCTTTGCAATTATAGATCTTAAACGAGGAATTCCTAGTAAGTGCAAGTCATCATCTTGCATTGATTATGTCCCTGC	ASV_100	Alveolata	Ciliophora			89	0	89	0	0	0	0	0	0	0
CTTAGATGTTCTGGGCCGCACGCGCGCTACACTGACGCGACCAACGAGCCTATCCTTGGCCGAGAGGCCCGGGTAATCTTGTAAACCGCGTCGTGATGGGGATAGATTATTGCAATTATTAGTCTTCAACGAGGAATGCCTAGTAAGCGCGAGTCATCAGCTCGCGTTGATTACGTCCCTGC	ASV_101	Archaeplastida	Chlorophyta	Chlorophyceae		87	0	87	0	0	0	0	0	0	0
CCTCGATGTTCTGGGCTACACGCGCGCTACAATGACGAATTCAACGAGTTTTTTTCCTTGCCCGTAAGGGTGTGGGTAATCTTTTCAATGTTCGTCGTGATGGGGCTAGATTTTTGCAATTATTAATCTTCAACGAGGAATCTCTAGTATGTGCAATTCATCAGATTGCGCAGAATGCGTCCCTGC	ASV_102	Strame	Labyrinthulea	Sorodiplophrys		75	0	75	0	0	0	0	0	0	0
CTTAGATGTCCTGGGCCGCACGCGCGCTACACTGACACCTGCAACAAGCTTAGAACCTTGGCCGAGAGGCCTGGGTAATCTCTGGAACGGGTGTCGTGATAGGGACAGATGATTGCAATTATTCATCTCGAACGAGGAATTCCTAGTAAACGCGAATCATCAGTTCGCATTGATTACGTCCCTGC	ASV_103	Strame	Xanthophyceae		Ochrophyta	75	0	60	15	0	0	0	0	0	0
CTTAGATGTTCTGGGCCGCACGCGCGCTACACTGACAACAGCAGCAAGTAATTCACCTTGGCCGGAAGGTCTGGGTAATCTTCTGAAATGTTGTCGTGCTGGGGATAGTCCTTTGCAATTATTGGACTTCAACGAGGAATTCCTAGTAAGCGCGAGTCATCAGCTCGCGTTGATTACGTCCCTGC	ASV_104	Opisthokonta	Fungi	Chytridiaceae		73	0	43	30	0	0	0	0	0	0
CTTAGATGTTCTGGGCCGCACGCGCGCTACACTGATGAAGGCAGCAAGTAATTAACCTTGGCCGGAAGGTCTGGGTAATCTTCTGAAACTTCATCGTGCTGGGGATAGTCCTTTGCAATTATTGGACTTCAACGAGGAATTCCTAGTAAGCGTGAGTCATCAGCTCGCGTTGATTACGTCCCTGC	ASV_105	Opisthokonta	Fungi			73	0	0	0	14	55	4	0	0	0
CTTAGATGTTCTGGGCCGCACGCGCGCTACACTGATGCATTCAACGAGTACTTCCTTGGCCGAGAGGCCTGGGCAATCTTTTGAACGTGCATCGTGATAGGGATAGATTATTGCAATTATTAATCTTGAACGAGGAATTCCTAGTAAACGCAGATCATCAATCTGCATTGATTACGTCCCTGC	ASV_106	Strame	Diatomea		Ochrophyta	70	0	38	32	0	0	0	0	0	0
CTTAGATGTTCTGGGCCGCACGCGCGCTACACTGACACGTTCAACAAGTTCCTAGGCCGAAAGGTCCGGGCAATCTTTGAAACCGTGTCGTGATGGGGATAGAACATTGCAATTATTGTTCTTCAACGAGGAATGCCTAGTAAGCGTGAGTCATCATCTCGCGTTGATTACGTCCCTGC	ASV_107	Archaeplastida	Chlorophyta	Ulvophyceae		70	0	17	53	0	0	0	0	0	0
CTTAGATGTCCTGGGCCGCACGCGCGCTACACTGATGCATTCAACGAGTTTATAACCTTGGCCGAGAGGCCTGGGTAATCTTTTAAATGTGCATCGTGATAGGGATAGATTATTGCAATTATTAATCTTGAACGAGGAATTCCTAGTAAACGCAGTTCATCAGACTGCATTGATTACGTCCCTGC	ASV_108	Strame	Bolidophyceae	Bolidomonas	Ochrophyta	69	9	0	60	0	0	0	0	0	0
CTTAGATGTTCTGGGCCGCACGCGCGCTACACTGATGCATGCATCAAGTTTACAACCTTGACTGACAGGTCTGGGTAATCTTTGCAACATGCATCGTGCTGGGGATAGATGATTGTAATTATTCATCTTCAACGAGGAATTCCTAGTAAACGCAAGTCATCAACTTGCATTGATTACGTCCCTGC	ASV_109	Rhizaria	Cercozoa	Glissomonadida		68	0	44	24	0	0	0	0	0	0
CTTATATGTCCTGGGCTGCACGCGTGCTACACTGATACATACAACAAGTGCCTAGCCTGCTAAGGTATGGCAATCTCGAATATGTATCGTGATGGGGATAGATCTTTGCAATTATAGATCTTGAACGAGGAATTCCTAGTAAGTGCAAGTCATCATCTTGCGCTGATTATGTCCCTGC	ASV_110	Alveolata	Ciliophora			68	0	68	0	0	0	0	0	0	0
CTTAGATGTTCTGGGCCGCACGCGCGCTACACTGATGAAGTCAACGAGTATTTAAGAATGGTCTTTAGTTGTTTACGCAGTTAAGGGCTATTTAATTCCTGATCCGAAAGGACTGGGTAATCTTTTGAAACTTCATCGTGATGGGGATTGGCCTTTGTAATTATCGGCCATGAACGAGGAATTCCTAGTAAGTGTGGGTCATCAGCCCACGCTGATTACGTCCCTGC	ASV_111	Opisthokonta	Fungi	Blastocladiomycetes		67	67	0	0	0	0	0	0	0	0
CTTAGATGTTCTGGGCCGCACGCGCGCTACACTGACGGGTTCAACGAGTTTATAACCTGAGCCGAAAGGTTTGGGTAATCTTGTGAAACTCCGTCGTGATGGGGATAGATTATTGCAATTATTAATCTTCAACGAGGAATTCCTAGTAAGCGCGAGTCATCAGCTCGCGTTGATTACGTCCCTGC	ASV_112	Archaeplastida	Streptophyta		Klebsormidium	64	12	0	52	0	0	0	0	0	0
CTTAGATGTCCTGGGCCGCACGCGCGCTACACTGACGCATGCAACAAGCACTACCCTGGTTCGATAGAATTCGGGTAATCTTATTAATGTGCGTCGTGATGGGGATTGATCTTTGCAATTATTGATCATGAACGAGGAATTCCTAGTAAGCATAAGTCATCAGCTTGTGCTGATTACGTCCCTGC	ASV_113	Alveolata	Ciliophora	Nassophorea		64	0	64	0	0	0	0	0	0	0
CTAATATATCCTGGGCTGCACTCGCGGTACACTGATGAATACACAAGAATCCAAGCCTGCGAGGGTGAGGTAATATTGAATAAGCATCTTGATAGTGATAGATCTAGATTGAGGAATTCCTAGTAAGTGCAAGACATCATTTTGCATTGATTAAGTCCTTA	ASV_114	unclassifiable	unclassifiable			63	12	51	0	0	0	0	0	0	0
CTTAGATGTTCTGGGCTGCACGCGCGCTACACTGATGGAGGCAGCGAGTCTTACCTGTACCGGAAGGTATGGGAAATCTTGTGAAACTCCATCGTGCTGGGGATAGACCATTGCAATTATTGGTCTTCAACGAGGAATTCCTAGTAAGCGCAAGTCATCAGCTTGCGTTGATTACGTCCCTGC	ASV_115	Opisthokonta	Fungi			63	17	46	0	0	0	0	0	0	0
CTTAGATGTTCTGGGCCGCACGCGCGCTACACTGATAATGGCAACAAGTAATTCGCCTTGGCCGGAAGGTCTGGGTAATCTTTTGAAACATTATCGTGCTGGGGATAGTCCTTTGCAATTATTGGACTTTAACGAGGAATTCCTAGTAAGCGCGAGTCATCAGCTCGCGTTGATTACGTCCCTGC	ASV_116	Opisthokonta	Fungi			62	0	62	0	0	0	0	0	0	0
CTTAGATGTTCTGGGCCGCACGCGCGCTACACTGACAAATTCATCGAGTTTACAACCTTGACTGACAGGTCTGGGTAATCTTTTTAACATTTGTCGTGCTGGGGATAGATTATTGTAATTATTAATCTTCAACGAGGAATTCCTAGTAAACGCAAGTCATCAACTTGCATTGATTACGTCCCTGC	ASV_117	Rhizaria	Cercozoa	Glissomonadida		61	0	61	0	0	0	0	0	0	0
CTTAGATGTTCTGGGCCGCACGCGCGCTACACTGACTGTATCAACGAGTTGAACCTAGTCTCGACAGGACCGGGTAATCTTGTAACTACAGTCGTGATGGGGATAGATCATTGCAATTATTGATCTTCAACGAGGAATTCCTAGTAAATGCAGTTCATCAGACTGCGTTGATTACGTCCCTGC	ASV_118	Strame	Bicosoecida	Bicosoecida		60	60	0	0	0	0	0	0	0	0
CTTAGATGTCCTGGGCCGCACGCGTGCTACACTGATGCATACAGCGAGTACATCCCAGCTCCGCGAGGCAGCTGGTAATCAGCAATATGCATCGTGATGGGGATAGATCTTTGGAATTATAGATCTTGAACGAGGAATTCCTAGTAAGCGCAAGTCATTACCTTGCGCTGATTAAGTCCCTGC	ASV_119	Alveolata	Ciliophora	Hypotrichia		60	0	60	0	0	0	0	0	0	0
CTTAGATGTTCTGGGCCGCACGCGCGCTACACTGTTGCGATCAACGAGTTTACAACCTTGGCCGACAGGTCTGGGTAATCTTTTAAATCGCAACGTGATGGGGCTAGAGCATTGCAATTATTGCTCTTCAACGAGGAATTCCTAGTAAACGCATGTCATCAGCGTGCATTGATTACGTCCCTGC	ASV_120	Rhizaria	Cercozoa			60	0	0	60	0	0	0	0	0	0
CTTAGATGTTCTGGGCCGCACGCGCGCTACACTGATGCAACCAACGAGCCTATCCTTGGCCGAGAGGCCCGGGTAATCTTGGAACCTGCATCGTGATGGGGATAGATTATTGCAATTATTAGTCTTGAACGAGGAATGCCCAGTAAGCCCGAGTCATCAGCTCGGGTTGATTACGTCCCTGC	ASV_121	Archaeplastida	Chlorophyta	Chlamydomonadales		59	51	8	0	0	0	0	0	0	0
CTTAGATGTCCTGGGCCGCACGCGCGCTACAATGATACACACAACGAGTTGTTTTTCACCTTGTCCGAAAGGTCCTGGGTAATCTTGTAAATGTGTATCGTGTTAGGGATAGATTTTTGCAATTCTGAATCTTGAACGAGGAATTCCTAGTAAATGCAAGTCATCAGCTTGTGTTGATTACGTCCCTGC	ASV_122	Strame	Chrysophyceae	Paraphysomonas	Ochrophyta	59	25	34	0	0	0	0	0	0	0
CTTAGATGTCCTGGGCCGCACGCGCGCTACACTGATGCATGCAACAAGCACTACCCTGGTTCGACAGAATTCGGGTAATCTTTTTAACGTGCATCGTGATGGGGATTGATCTTTGCAATTATTGATCATGAACGAGGAATTCCTAGTAAGCATAAGTCATCAGCTTGTGCTGATTACGTCCCTGC	ASV_123	Alveolata	Ciliophora	Nassophorea		59	0	59	0	0	0	0	0	0	0
CTTAGATGTTCTGGGCCGCACGCGCGCTACACTGATGCATTCAGCAAGCCTACCCTTGGCCGAGAGGCTCGGGTAATCTTCGAAACTGCATCGTGATGGGGATAGATTATTGCAATTATTAGTCTTCAACGAGGAATGCCTAGTAAGCGCAAGTCATCAGCTTGCGTTGATTACGTCCCTGC	ASV_124	Archaeplastida	Chlorophyta		Chlamydomonas	58	58	0	0	0	0	0	0	0	0
CTTAGATGTTCTGGGCCGCACGCGCGCTACACTGATGCATTCAACGAGTTTATAACCTGGATGGAGACGTCTGGGTAATCTTTTAAACCTGCATCGTGATGGGGATAGATCTTTGAAATTATAGATCTTCAACGAGGAATTCCTAGTAAACGCAAGTCATCAGCTTGCATTGATTACGTCCCTGC	ASV_125	Strame	Labyrinthulea	Oblongichytrium		57	0	0	57	0	0	0	0	0	0
CTTAGATGTCCTGGGCTGCACGCGCGCTACACTGACGAACTCAACGAGTTTACAACCTTGACAGAGATGTCTGGGTAATCTTTTAAAAGTTCGTCGTGATGGGGATAGATGATTGTAATTATTCGTCTTGAACGAGGAATTCCTAGTAAGTGTGAGTCATCAGCTCGCGCTGATTACGTCCCTGC	ASV_126	Haptista	Centroplasthelida	Pterocystidae		55	14	26	15	0	0	0	0	0	0
CTTCGATGTTCTGGGCCGCACGCGCGCTACACTGATGCGTTCATCGAGCTACAACCTTGTCTGAGAGGACTGGGTAATCTTTGAAAACGCATCGTGCTGGGGATAGATTATTGTAATTATTAATCTTCAACGAGGAATTCCTAGTAAACGCGTGTCATCAACACGCATTGATTACGTCCCTGC	ASV_127	Rhizaria	Cercozoa	Glissomonadida		55	0	55	0	0	0	0	0	0	0
CTTAGATGTCCTGCGCCGCACGCGCGCTACAATGGTAAGATCAGAAAGTGCGATGTGTTTGGGGGCTTTAACTGTCACCAAGCGCTAACATCTGTTGAGAAACACTTGAAATCTTTGAAATCTTATCGTGATGGGGCTAGATTATTGCAATTATTAATCTTCAACGAGGAATGCCTAGTAAACGCAAGTCATCATCTTGCATTGAATACATCCCTGC	ASV_128	unclassifiable	unclassifiable			52	22	30	0	0	0	0	0	0	0
CTTAGATGTTCTGGGCCGCACGCGCGCTACACTGATGCAAGCAACAAGCATTTCCTTGGCTGAAAAGTCAGGGTAACCTTTTGAAATTGCATCGTGATGGGGTTTGACGATTGTAATTGTTCGTCACTAACGAGGAATTCCTAGTAAGCGTGGGTCATCAGCCCACACTGATTACGTCCCTGC	ASV_129	Rhizaria	Cercozoa	Vampyrellidae		51	0	51	0	0	0	0	0	0	0
CTTAGATGTTCTGGGCCGCACGCGCGCTACACTGATGAAGGCAACAAGTATTTTTTAACTCCCTTGGCCGGAAGGTCCGGGTAATCTTTTGAAACTTCATCGTGCTGGGGATAAAGCATTGCAATTATTGCTTTTCAACGAGGAATTCCTAGTAAGCGTGAGTCATCAGCTCGCGTTGATTACGTCCCTGC	ASV_130	Opisthokonta	Fungi	Chytridiomycetes		50	0	50	0	0	0	0	0	0	0
CTTAAACGTCCTGGGCCGCACGTGTGCTACACTGATGCAGTCAACAAGTTCTATCCTAACCCGATAGGGGCTGGGTAATCTTCATAATATGCATCGTGCTTGGGATTGATCTTTGCAATTATCGATCATGAACGAGGAATTCCTAGTAAGTGCAAGTCATCATCTTGTACTGATTACGTCCCTGC	ASV_131	Alveolata	Ciliophora	Cyrtophoria		49	49	0	0	0	0	0	0	0	0
CTTAGATGTTCTGGGCCGCACGCGCGCTACACTGATGCATTCAACGAGCCTATCCTTGACCGAGAGGTCCGGGTAATCTTTGAAACTGCATCGTGATGGGGATAGATTATTGCAATTATTAGTCTTCAACGAGGAATGCCTAGTAAGCGCAAGTCATCAGCTTGCGTTGATTACGTCCCTGC	ASV_132	Archaeplastida	Chlorophyta		Chloromonas	49	49	0	0	0	0	0	0	0	0
CTTAGACGTTCTGGGCCGCACGCGCGCTACACTGACGGAGCCAGCGAGTTCTAACCTTGGCCGAGAGGTCTGGGTAATCTTGTGAAACTCCGTCGTGCTGGGGATAGAGCATTGTAATTATTGCTCTTCAACGAGGAATTCCTAGTAAGCGCAAGTCATCAGCTTGCGTTGATTACGTCCCTGC	ASV_133	Opisthokonta	Fungi			49	0	0	0	0	0	0	0	49	0
CTTCGATGTTCTGGGCTACACGCGCGTTACAATGACGAATTCAACGAGTTATTATTCCTTGTCCGTAAGGATGTGGGTAATCTTTTCAATTTTCGTCGTGATGGGGCTAGATTTTTGCAATTATTAATCTTCAACGAGGAATTTCTAGTATGTGCAGTTCATCAGACTGCGCAGAATGCGTCCCTGT	ASV_134	Strame	Labyrinthulea	Sorodiplophrys		48	0	48	0	0	0	0	0	0	0
CTTAGATGTTCTGGGCCGCACGCGCGCTACACTGACGCATTCAACGAGCCTATCCTTGGTCGAGAGACCCGGGTAATCTTTGAAACTGCGTCGTGATGGGGATAGATTATTGCAATTATTAGTCTTCAACGAGGAATGCCTAGTAAGCGCGAGTCATCAGCTCGCGTTGATTACGTCCCTGC	ASV_135	Archaeplastida	Chlorophyta		Gymnomonas/Chlamydomonas	48	0	40	8	0	0	0	0	0	0
CTTAGATGTTCTGGGCTGCACGCGCGCTACACTGACCGAGGCAGCGGGTGACCTTTGCCGAGAGGCATGGGGAATCGCGAAACCCGGTCGTGCTGGGGATAGATCATTGCAATTATTGGTCTTGAACGAGGAATTCCTAGTAAGCGCAAGTCATCAGCTTGCGCTGATTACGTCCCTGC	ASV_136	Opisthokonta	Fungi			47	47	0	0	0	0	0	0	0	0
CTTAGATGTCCTGGGCCGCACGCGTGCTACACTGACGCATACAGCGAGTACATCCCGGCTCCGCGAGGCAGCCGGTAATCAGCAATATGCGTCGTGATGGGGATAGATCTTTGGAATTATAGATCTTGAACGAGGAATTCCTAGTAGGCGCAAGTCATTACCTTGCGCCGATTAAGTCCCTGC	ASV_137	Alveolata	Ciliophora	Hypotrichia		47	8	39	0	0	0	0	0	0	0
CTTAGATGTTCTGGGCCGCACGCGCGCTACACTGACGCCAACAACGAGTTTATAACCTGCGCCGGAAGGTGTGGGTAATCTTTTGAATCGGCGTCGTGATGGGGATAGATCTTTGTAATTTTCGATCTTCAACGAGGAATTCCTAGTAAGCGCAAGTCATCAGCTTGCGTTGATTACGTCCCTGC	ASV_138	Opisthokonta	Ichthyosporea	Ichthyosporea		47	0	0	47	0	0	0	0	0	0
CTTAGATGTTCTGGGCCGCACGCGCGCTACACTGATGAAGGCAACAAGTAATTCACCTTGGCCGAAAGGTCTGGGTAATCTTTTGAAACTTCATCGTGCTGGGGATAGTCCTTTGCAATTATTGGACTTCAACGAGGAATTCCTAGTAAGCGTGAGTCATCAGCTCGCGTTGATTACGTCCCTGC	ASV_139	Opisthokonta	Fungi			45	0	45	0	0	0	0	0	0	0
CTTAGATGTTCTGGGCCGCACGCGCGCTACACTGATAAAGTCAGCGAGTATTCACCTTAACCGGAAGGTTTGGGTAATCTTTTGAAACTTTATCGTGATGGGGATTGAGCATTGCAATTATTGCTCATGAACGAGGAATTCCTAGTAAGCGCGAGTCATCAGCTCGCGTTGATTACGTCCCTGC	ASV_140	Opisthokonta	Fungi	LKM15		44	44	0	0	0	0	0	0	0	0
CTTAGATGTTCTGGGCCGCACGCGCGCTACACTGACGGGTTCATCGAGCTAAGCATTTGTTACCTTGACTGACAGGTCTGGGGAATCTTGGAATGCCCGTCGTGCTGGGGATAGACCCTTGGAATTATGGATCTTGAACGAGGAATTCCTAGTAAACGCAAGTCATCAGCTTGCATTGATTACGTCCCTGC	ASV_141	unclassifiable	unclassifiable			44	0	44	0	0	0	0	0	0	0
CTTAGATGTCCTGGGCCGCACGCGCGCTACACTGACACCTGCAACGAGCCTAGAACCTTGGCCGAGAGGCCTGGGTAATCTTTGGAACGGGTGTCGTGATAGGGACAGATTATTGCAATTATTAATCTCGAACGAGGAATTCCTAGTAAACGCGAATCATCAGTTCGCATTGATTACGTCCCTGC	ASV_142	Strame	Xanthophyceae		Ochrophyta	44	0	44	0	0	0	0	0	0	0
CTTAGATGTTCTGGGCCGCACGCGCGCTACACTGATGCATGCATCAAGTTTACAACCTTGACTGATAAGTCTGGGTAATCTTTGCAACATGCATCGTGCTGGGGATAGATGATTGTAATTATTCATCTTCAACGAGGAATTCCTAGTAAACGCAAGTCATCAACTTGCATTGATTACGTCCCTGC	ASV_143	Rhizaria	Cercozoa	Glissomonadida		44	0	44	0	0	0	0	0	0	0
CTTAGATGTTCTGGGCCGCACGCGCGCTACACTGATAAAGGCAGCAAGTATTCACCTTGGCCGGAAGGTCTGGGTAATCTTCTGAAACTTTATCGTGCTGGGGATAGTCCTTTGCAATTATTGGACTTTAACGAGGAATTCCTAGTAAGCGCAAGTCATCAGCTTGCGTTGATTACGTCCCTGC	ASV_144	Opisthokonta	Fungi			42	42	0	0	0	0	0	0	0	0
CTTAGATGTCCTGGGCCGCACGCGCGCTACACTGATGCATTCAACGAGTTTTACCTTGGCCGAGAGGCCTGGGCAATCTTTTAAACGTGCATCGTGATAGGGATAGATTATTGCAATTATTAATCTTGAACGAGGAATTCCTAGTAAACGCAGATCATCAGTCTGCATTGATTACGTCCCTGC	ASV_145	Strame	Diatomea	Navicula	Ochrophyta	42	42	0	0	0	0	0	0	0	0
CTTAGATGTTCTGGGCCGCACGCGCGCTACACTGACAGAGCCAGCGAGTTTATAACCTTGGCCGGAAGGTCTGGGTAATCTTGTGAAACTCTGTCGTGCTGGGGATAGAGCATTGCAATTCTTGCTCTTCAACGAGGAATTCCTAGTAAGCGTGAGTCATCAGCTCGCGTTGATTACGTCCCTGC	ASV_146	Opisthokonta	Fungi			42	18	0	0	0	24	0	0	0	0
CTTAGATGTTCTGGGCCGCACGCGCGCTACACTGATGAAGTCAGCGAGTTCATTCCTTGGCCGGAAGGTCTGGGTAATCTTGTGAAACTTCATCGTGATGGGGATAGACCATTGCAATTATTGGTCTTCAACGAGGAATTCCTAGTAAGCGCGAGTCATCAGCTCGCGTTGATTACGTCCCTGC	ASV_147	Opisthokonta	Fungi		Aphelida	41	0	0	41	0	0	0	0	0	0
CTTAGATGTTCTGGGCTACACGCGCGCTACAATGACGAATTCAACGAGTTTTTTATTCCTTATCCGGAAGGATGTGGGTAATCTTTTCAATATTCGTCGTGATGGGGCTAGATTTTTGCAATTATTAATCTTCAACGAGGAATCTCTAGTATGTGCAAGTCATCAGCTTGCGCAGAATGCGTCCCTGC	ASV_148	Strame	Labyrinthulea	Sorodiplophrys		40	0	40	0	0	0	0	0	0	0
CTTCGATGTTCTGGGCCGCACGCGCGCTACACTGATGCATTCATCAAGTTTACAACCTTGACCGTTAGGTCTGGGTAATCTTTGCAACATGCATCGTGCTGGGGATAGATCATTGTAATTATTGATCTTCAACGAGGAATTCCTAGTAAACGCAAGTCATCAACTTGCATTGATTACGTCCCTGC	ASV_149	Rhizaria	Cercozoa	Glissomonadida		40	0	40	0	0	0	0	0	0	0
CTTAGATGTTCTGGGCCGCACGCGCGCTACACTGACAGAGCCAACGAGTTCATTCCTTGACCGAAAGGTCTGGGTAATCTTGTTAAACTCTGTCGTGCTGGGGATAGAGCATTGCAATTATTGCTCTTCAACGAGGAATTCCTAGTAAGCGCAAGTCATCAGCTTGCGCTGATTACGTCCCTGC	ASV_150	Opisthokonta	Fungi			40	0	0	0	0	0	0	40	0	0
CTTAGATGTTCTGGGCCGCACGCGCGCTACACTGACGCATTCATCGAGTCCTTCCTGCATCGAGAGGTGTGGGCAATCTGTTGAACCTGCGTCGTGATGGGGATAGATTATTGCAATTATTAATCTTCAACGAGGAATGCCTAGTAAGCGTGAGTCATCAGCTCGCGTTGATTACGTCCCTGC	ASV_151	Haptista	Haptophyta		Diacronema	39	39	0	0	0	0	0	0	0	0
CTTAGATGTCCTGGGCTGCACGCGTACTACACTGACGAATTCAACAAGCGATTTCAAATTTAATTTTTAAAGAAAAAGTGAAATTTTTTTTACTTTTTTTTTGAATTTTAAAAACCTTGGCAGAAATGTCTGGGTAATCTCTTTAAAGTTCGTCGTGCTAGGGATAGATGATTGTAATTATTCGTCTTGAACGAGGAATTCCTAGTAAGTGTGAGTCATCAGCTTGCGCTGATTACGTCCCTGC	ASV_152	Haptista	Centroplasthelida			39	0	39	0	0	0	0	0	0	0
CTTAGATGTTCTGGGCCGCACGCGCGCTACACTGACTGGTTCAACGAGTTGAACCTGGACTCGACAGGTCCGGGTAATCTTGAAACGCCAGTCGTGATGGGGATAGATTATTGCAATTATTGATCTTCAACGAGGAATTCCTAGTAGATGCGGTTCAACAGACCGCGTCGATTACGTCCCTGC	ASV_153	Strame	Bicosoecida	Bicosoecida		38	38	0	0	0	0	0	0	0	0
CTTAGATGTTCTGGGCCGCACGCGCGCTACACTGGTACGCTCAACGAGTATATAACCTTGATCGATAGGTCTGGGTAATCTTTTGAATACGTATCGTGCTAGGGATAGATTATTGCAATTATTAATCTTGAACGAGGAATTCCTAGTAAACGCAAGTCATCAGCTTGCATTGATTACGTCCCTGC	ASV_154	Strame	Oomycetes		Aphanomyces	38	12	15	11	0	0	0	0	0	0
CTTAGATGTTCTGGGCCGCACGCGCGCTACACTGACGCGATCAACGAGCCTATCCTTGACCGAGAGGTCCGGGTAATCTTTGAAACCGCGTCGTGATGGGGATAGATTATTGCAATTATTAGTCTTCAACGAGGAATGCCTAGTAAGCGCGAGTCATCAGCTCGCGTTGATTACGTCCCTGC	ASV_155	Archaeplastida	Chlorophyta	Chlorophyceae		38	16	22	0	0	0	0	0	0	0
CTCAGATGTCCTTGGCCGCACGCGCGCTACACTGACACACGCAGCGAGTATTCACCTTGTCCGAAAGGTCTGGGTAATCTTATAAATGTGTGTCGTGATAGGGATAGATTATTGCAATTATTAATCTTGAACGAGGAATTCCTAGTAAATGCGGGTCATCAGCTAGCGTTGATTACGTCCCTGC	ASV_156	Strame	Chrysophyceae		Ochrophyta	38	0	0	38	0	0	0	0	0	0
CTTAGATGTTCTGGGCTGCACGCGCGCTACACTGACAAAGGCAGAGAGTGTACCTTGGCCGAGAGGTCTGGGAAATCTTGGAAACTTTGTCGTGCTGGGGATAGATCATTGCAATTATTGGTCTTGAACGAGGAATTCCTAGTAAGCGCAAGTCATCAGCTTGCGTTGATTACGTCCCTGC	ASV_157	Opisthokonta	Fungi			37	32	0	5	0	0	0	0	0	0
CTTAGATGTTCTGGGCCGCACGCGCGCTACACTGATGCATTCAACGAGTATCCACCTTGGCCGAGAGGCCTGGGTAATCTTTTGAACGTGCATCGTGATAGGGATAGATTATTGCAATTATTAATCTTGAACGAGGAATTCCTAGTAAACGCAGATCATCAATCTGCATTGATTACGTCCCTGC	ASV_158	Strame	Diatomea		Ochrophyta	37	37	0	0	0	0	0	0	0	0
CTTAGATGTTCTGGGCCGCACGCGCGCTACACTGATGCGTTCAGCGAGTATACAACCTTGATCGACAGGTCTGGGTAATCTTGTGAATGCGCATCGTGCTAGGGATAGATTGTTGTAATTTTCAATCTTGAACGAGGAATTCCTAGTAAACGCAAGTCATCAGCTTGCATTGATTACGTCCCTGC	ASV_159	Strame	Oomycetes		Pythium	37	0	37	0	0	0	0	0	0	0
CTTAGATGTTCTGGGCCGCACGCGCGCTACACTGACTGTGTCAACGAGTTCATCCTAGGCTCGACAGGCCCGGGTAATCTTGAAAACGCAGTCGTGATGGGGATAGATTCTTGCAATTATTGATCTTCAACGAGGAATTCCTAGTAAACGCAAGTCATCAGCTTGCATTGATTACGTCCCTGC	ASV_160	Strame	Bicosoecida	Bicosoecida		37	0	3	34	0	0	0	0	0	0
CTTAGATGTTCTGGGCCGCACGCGCGCTACACTGATGCATTCAACGAGCCTATCCTTGGCCGAAGGGCCCGGGTAATCTTCGAAACTGCATCGTGATGGGGATAGATCATTGCAATTATTGGTCTTGAACGAGGAATGCCTAGTAAGCGCGAGTCATCAGCTCGCGTTGATTACGTCCCTGC	ASV_161	Archaeplastida	Chlorophyta			36	0	36	0	0	0	0	0	0	0
CTTAGATGTCCTGGGCCGCACGCGCGCTACACTGACACCTGCAACGAGCGTAGAACCTTGGCCGAGAGGCCTGGGTAATCTTTTGAACGGGTGTCGTGATAGGGACAGATTATTGCAATTATTAATCTCGAACGAGGAATTCCTAGTAAACGCGAATCATCAGTTCGCATTGATTACGTCCCTGC	ASV_162	Strame	Xanthophyceae	Heterococcus	Ochrophyta	36	0	36	0	0	0	0	0	0	0
CTTAGATGTTCTGGGCCGCACGCGCGCTACACTGATACAATCAACGAGTTTGTTAACCTGCACCGAAAGGTGTAGGCAATCTTTTGAAAATGTGTCGTGATAGGGCTTAACGATTGCAATTATTTGTTACAAACGAGGAATTCCTAGTAAGCGCAAGTCATTAACTTGCATTGATTACGTCCCTGC	ASV_163	Rhizaria	Cercozoa	Vampyrellidae		35	35	0	0	0	0	0	0	0	0
CTTAGATGTCCTGGGCCGCACGCGCGCTACACTGATACGTTCATCGAGCTTACAACCTTGGTTGAGAGGCCTGGGTAATCTTTTTAAACCGTATCGTGCTGGGGATAGATTATTGTAATTTTTAATCTTCAACGAGGAATTCCTAGTAAACGCTGGTCATCAACCAGCATTGATTACGTCCCTGC	ASV_164	Rhizaria	Cercozoa			35	0	35	0	0	0	0	0	0	0
CCTCGATGTTCTGGGCTACACGCGCGCTACAATGACGAGTTCAACGAGTTTTTTATTCCTTGCCCGGAAGGGTGTGGGTAATCTTTTCAATGCTCGTCGTGATGGGGCTAGATTTTTGCAATTATTAATCTTCAACGAGGAATCTCTAGTATGTGCAGTTCATCAGACTGCGCAGAATGCGTCCCTGC	ASV_165	Strame	Labyrinthulea	Sorodiplophrys		35	0	35	0	0	0	0	0	0	0
CTTAGATGTTCTGGGCCGCACGCGCGCTACACTGACGCGACCAACGAGCCTATCCTTGACCGAGAGGTCCGGGTAATCTTGTAAACCGCGTCGTGATGGGGATAGATTATTGCAATTATTAGTCTTCAACGAGGAATGCCTAGTAAGCGCGAGTCATCAGCTCGCGTTGATTACGTCCCTGC	ASV_166	Archaeplastida	Chlorophyta	Chlorophyceae		34	0	34	0	0	0	0	0	0	0
CTTAGATGTTCTGGGCCGCACGCGCGCTACACTGACGAAGGCAACGAGTTTATAACCTTGGCCGGAAGGTCTGGGTAATCTTTTGAAACTTCGTCGTGCTGGGGATAGAGCATTGCAATTATTGCTCTTCAACGAGGAATTCCTAGTAAGCGCAAGTCATCAGCTTGCGTTGATTACGTCCCTGC	ASV_167	Opisthokonta	Fungi	Rhizomucor		34	0	0	34	0	0	0	0	0	0
GCCATTCCCGTTGCGAAGACCGAAAAGTCGATGCACCAAGTGCATTGTCCTATGGCGATGGATGGCAAGGGTGGCGATTGGCTCCAGAAATCTGCCTCTGAAGTGCAGAACCCCTACCTGGGAGCTGCGATGCCGCATTGCGGAAAAATGGTGAAGTGATTCCGTTGAGGCTTATCGCGCTTGGAAGTGATCAGTCGCCAAGGAAATAAATTCCGTTCCGGACAACAGTCTGCATGAAAATCCTTGCTG	ASV_168	unclassifiable	unclassifiable			32	32	0	0	0	0	0	0	0	0
CTTAGATGTCCTGGGCCGCACGCGCGCTACAATGATACACGCAACGAGTCCACCTTGTCCGAAAGGTCCGGGTAATCTTGTAAATGTGTATCGTACTAGGGATAGATTTTTGCAATTCTGAATCTTGAACGAGGAATTCCTAGTAAATGCGGGTCATCAGCCCGCGTTGATTACGTCCCTGC	ASV_169	Strame	Chrysophyceae	Paraphysomonas	Ochrophyta	32	4	0	28	0	0	0	0	0	0
CTTAGATGTTCTGGGCCGCACGCGCGCTACACTGATGCGACCAACGAGCCTATCCTTGGCCGAGAGGCCCGGGTAATCTTGTAAACCGCATCGTGATGGGGATAGATTATTGCAATTATTAGTCTTCAACGAGGAATGCCTAGTAAGCGCGAGTCATCAGCTCGCGTTGATTACGTCCCTGC	ASV_170	Archaeplastida	Chlorophyta	Chlorophyceae		32	0	32	0	0	0	0	0	0	0
CTTAGATGTTCTGGGCCGCACGCGCGCTACACTGATAACAGCAACAAGTAATTCACCTTGGCCGGAAGGTCTGGGTAATCTTTTGAAATGTTATCGTGCTGGGGATAGTCCTTTGCAATTATTGGACTTCAACGAGGAATTCCTAGTAAGCGTAAGTCATCAGCTTGCGTTGATTACGTCCCTGC	ASV_171	Opisthokonta	Fungi	Rhizophydiales		31	21	10	0	0	0	0	0	0	0
CTTAGATGTTCTGGGCCGCACGCGCGCTACACTGACAACAGCAGCAAGTAATTCACCTTGGCCGGAAGGTCTGGGTAATCTTCTGAAATGTTGTCGTGCTGGGGATAGTCCTTTGCAATTATTGGACTTCAACGAGGAATTCCTAGTAAGCGTGAGTCATCAGCTCGCGTTGATTACGTCCCTGC	ASV_172	Opisthokonta	Fungi	Chytridiaceae		31	31	0	0	0	0	0	0	0	0
CTTAGATGTTCTGGGCTGCACGCGCGCTACAATGATAAGATCATCAAGTTATTTTTTATTGATTTGCTTTACTGAAAGGTATGGCTAATCTTAAACTCTTATCGTGCTTGGGATAGATGATTGCAATTATTCATCTCAAACCAGGAATTCCTAGTAATCGTAGCTCATCAGGCTGCGATGATTACGTCCCTGC	ASV_173	Amoebozoa	Amoebozoa	Vannellida		31	0	31	0	0	0	0	0	0	0
CTTAGATGTTCTGGGCCGCACGCGCGCTACACTGACTAGTTCATCGAGCTTACAACCTTGACTGATAAGTCTGGGTAATCTTTTTAACGCTAGTCGTGCTGGGGATAGATTATTGTAATTTTTAATCTTCAACGAGGAATTCCTAGTAAACGCAAGTCATTAACTTGCATTGATTACGTCCCTGC	ASV_174	Rhizaria	Cercozoa			31	0	16	15	0	0	0	0	0	0
GACGTGTGCTCTTCCGATCTCGGGCGGTGTGTACACGTCTGAACTCCAGCACCTTTGTACACACCGCCCGAGATCGGAAGAGCACACGTCTGAACTCCAGTCA	ASV_175	Opisthokonta	Metazoa_(Animalia)			0	0	0	0	0	0	0	0	0	30
CTTAGATGTTCTGGGCCGCACGCGCGCTACACTGACTGGTTCAACGAGTGGAACCTAGGCTCGACAGGCCCGGGTAATCTTGAAACGCCAGTCGTGATGGGGATAGATTATTGCAATTATTGATCTTTAACGAGGAATTCCTAGTAAATGCAAGTCATCAGCTTGCGTTGATTACGTCCCTGC	ASV_176	Strame	Bicosoecida	Bicosoecida		30	30	0	0	0	0	0	0	0	0
CTTAGATGTTCTGGGCCGCACGCGCGCTACACTGATGCATTCAACGAGCCTATCCTTGACCGACAGGTCCGGGTAATCTGTGAAACTGCATCGTGATGGGGATAGATTATTGCAATTATTAATCTTCAACGAGGAATGCCTAGTAAGCGCGAGTCATCAGCTCGCGTTGATTACGTCCCTGC	ASV_177	Archaeplastida	Chlorophyta		Pseudostichococcus	30	0	30	0	0	0	0	0	0	0
CTTAGATGTTCTGGGCTGCACGCGCGCTACACTGACACGATCAACGAGTCTCCAAGTCCGATAGGACAAGGCAATCTTGTGAAATCGTGTCGTGATGGGGATAGATCATTGCAATTATTGATCTTCAACGAGGAATTCCTAGTAAGTGCAAGTCATCAACTTGCGCTGATTATGTCCCTGC	ASV_178	Alveolata	Dinoflagellata		Dinovorax	30	0	0	30	0	0	0	0	0	0
CTTAGATGTTCTGGGCCGCACGCGCGCTACACTGACAAATTCATCGAGTTTACAACCTTGACTGACAGGTCTGGGTAATCTTTTTAACATTTGTCGTGCTGGGGATAGATTATTGTAATTATTAATCTTCAACGAGGAATTCCTAGTAAACGCGATTCATCAAATCGCATTGATTACGTCCCTGC	ASV_179	Rhizaria	Cercozoa	Glissomonadida		29	0	29	0	0	0	0	0	0	0
CCTCGATGTTCTGGGCTACACGCGCGCTACAATGACGAGTTCAACGAGTTATTATCTCCTTGCCCGGAAGGGTGTGGGTAATCTTTTCAATGCTCGTCGTGATGGGGCTAGATTTTTGCAATTATTAATCTTCAACGAGGAATCTCTAGTATGTGCAGTTCATCAGACTGCGCAGAATGCGTCCCTGC	ASV_180	Strame	Labyrinthulea	Sorodiplophrys		28	28	0	0	0	0	0	0	0	0
CTTAGATGTTCTGGGCCGCACGCGCGCTACACTGATAAAGCCAGCGAGTCTCCTGGACCGGAAGGTCTGGGTAATCTTGGGAAACTTTATCGTGATGGGGATTGACCATTGCAATTATTGGTCATGAACGAGGAATTCCTAGTAAGTGCGAGTCATCAGCTCGCGCTGATTACGTCCCTGT	ASV_181	Opisthokonta	Fungi	LKM15		28	28	0	0	0	0	0	0	0	0
CTTAGATGTCCTGGGCCGCACGCGCGCTACACTGACACCTGCAACGAGCGTAGAACCTTGACCGAGAGGTCTGGGTAATCTTTTGAACGGGTGTCGTGATAGGGACAGATTATTGCAATTATTAATCTCGAACGAGGAATTCCTAGTAAACGCGAATCATCAGTTCGCATTGATTACGTCCCTGC	ASV_182	Strame	Xanthophyceae	Heterococcus	Ochrophyta	28	0	0	28	0	0	0	0	0	0
CTTAGATGTTCTGGGCCGCACACGCGCTACACTGAATGGATCAGCTAGTTTTTCCCTTTCCGAGAGGAACGGGTAAACTGTTGAACCCCATTCGTGGTAGGGATTGGAGCTTGCAATTGTTCTCCATGAACCAGGAATTCCCAGTAGGCGCAAGTCATAAGCTTGCGTCGATTACGTCCCTGC	ASV_183	Opisthokonta	Metazoa_(Animalia)	Copepoda		28	0	0	28	0	0	0	0	0	0
CTTAGATGTTCTGGGCCGCACGCGCGCTACACTGACTGGTTCAACGAGCGCCCCCCCTAGGCTCGACAGGCCCGGGTAACCTTGCAACGCCAGTCGTGATGGGGATAGATTCTTGCAATTATTGATCTTCAACGAGGAATTCCTAGTAAACGCAAGTCAACAGCTTGCATTGATTACGTCCCTGC	ASV_184	Strame	Bicosoecida	Bicosoecida		27	12	0	15	0	0	0	0	0	0
CTTAGATGTTCTGGGCCGCACGCGCGCTACACTGATGCGTTCATCGAGCTTACAACCTTGACTGGAAGGTCTGGGTAATCTTAGCAAAACGCATCGTGCTGGGGATAGATTATTGTAATTATTAATCTTCAACGAGGAATTCCTAGTAAACGCAAGTCATTAACTTGCATTGATTACGTCCCTGC	ASV_185	Rhizaria	Cercozoa			27	0	27	0	0	0	0	0	0	0
CTTAGATGTTCTGGGCTACACGCGCGCTACAATGACCAAGTCAACGAGTTTTTTACTTCCTTGCCCGGAAGGGTGTGGGTAATCTTTTCAATCTTGGTCGTGATGGGGCTAGATTTTTGCAATTATTAATCTTCAACGAGGAATCTCTAGTATGTGCAGTTCATCAGACTGCGCAGAATGCGTCCCTGT	ASV_186	Strame	Labyrinthulea	Sorodiplophrys		27	0	27	0	0	0	0	0	0	0
TCGTTGGATGCTGTTGGTGAGCTTGTGCATGTGATGCTGTCGTTCCACTTCGTGCACCTGCTTGGCAGTGTCTGAGAGGAGCAGCTCTGTGACGAAGATGTCGATGCCATCCCACATCTCCACGCGCTTGTTGTCTCCTGTGTATGCCTCGGCGAACCCGTAGCTAATGACTTGATCTGAAAACCCCTCGTTGACGATGTTAT	ASV_187	Opisthokonta	Metazoa_(Animalia)			26	0	0	26	0	0	0	0	0	0
CTTAGATGTTCTGGGCCGCACGCGTGTTACACTGATGCATTCAACGAGCCTATCCTTGACCGAGAGGTCCGGGTAATCTGCGAAACTGCATCGTGATGGGGATAGATTATTGCAATTATTAATCTTCAACGAGGAATGCCTAGTAAGCGCAAGTCATCAGCTTGCGTTGATTACGTCCCTGC	ASV_188	Archaeplastida	Chlorophyta			26	0	0	0	0	0	0	26	0	0
GTGACTGGAGTTCAGACGTGTGCTCTTCCGATCTCGGGCGGTGTGTACACACCGCCCGAGATCGGAAGAGCACACGTCTGAACTCCAGTCACCCTTTGTACACACCGCCCGAGATCGGAAGAGCACACGTCTGTCCAC	ASV_189	unclassifiable	unclassifiable			0	0	0	0	0	0	0	0	0	25
CTTAGATGTTCTGGGCTGCACGCGCGCTACACTGATGGGGGCAAAAAGTGAGACATTTGCCTTGTTCGGAAGGACTGGGTAATCTTGCGAAACCTCATCGTGCTGGGGATAGATCTTTGTAATTATCGATCTTCAACGAGGAATTCCTAGTAAGCGCGAGTCATCAGCTCGCGTTGATTACGTCCCTGC	ASV_190	Opisthokonta	Choanoflagellatea			25	14	11	0	0	0	0	0	0	0
CTTAGATGTTCTGGGCCACACGCGTGTTACAATGGTAGAGTTCAGAGGGTGAACGGAGGCGCGAAGGGGTCAAACCCGGAGTCGCCTCCTTGCGCTTGACAGAAATGTCTGGCTAATCCTTATCGAATCTCTTTCACCATATCTGGGATAGATGCTTGTAATTTTTCATCTTCAACTTGGAATACCTAGTAAGCACAAGTCAACAACTTGTGTTGATTACGTCCCTGC	ASV_191	Amoebozoa	Amoebozoa			25	0	25	0	0	0	0	0	0	0
CTTAGATGTTCTGGGCCGCACGCGCGCTACACTGATGCGTTCAACAAGCCTATCCTTGGCCGAGAGGCCCGGGTAATCTTAGAATCCGCATCGTGATGGGGATAGATCATTGCAATTGTTGGTCTTCAACGAGGAATACCTAGTAGGCACAAGTCATCAGCTTGTGCCGATTACGTCCCTGC	ASV_192	Archaeplastida	Chlorophyta	Chlorophyceae		25	0	25	0	0	0	0	0	0	0
CTTAGATGTTCTGGGCCGCACGCGCGCTACACTGACGCAATCAACGAGCCCAGCCTTGGTCGAGAGACCCGGGTAATCTTGTAAACTGCGTCGTGATGGGGCTAGACTCTTGCAATTATTAGTCTTCAACGAGGAATGCCTAGTAAGCGCGAGTCATCAGCTCGCGTTGATTACGTCCCTGC	ASV_193	Archaeplastida	Chlorophyta		Chloroidium antarcticum	25	0	7	18	0	0	0	0	0	0
CTTAGATGTTCTGGGCCGCACGCGCGCTACACTGATGCGTTCAACGAGCCTATCCTTGACCGAGAGGTCCGGGTAATCTTCGAAACCGCATCGTGATGGGGATAGATTATTGCAATTATTAGTCTTCAACGAGGAATGCCTAGTAAGCGCGAGTCATCAGCTCGCGTTGATTACGTCCCTGC	ASV_194	Archaeplastida	Chlorophyta	Chlorophyceae	Chloromonas	24	24	0	0	0	0	0	0	0	0
CTTAGATGTTCTGGGCCGCACGCGCGCTACACTGATACGTTCAACAAGTTCCTTGGTCGAAAGGTCCGGGTAATCTTTGAAACCGTATCGTGATGGGGATAGAACATTGCAATTATTGTTCTTCAACGAGGAATGCCTAGTAAGCGTGAGTCATCATCTCGCGTTGATTACGTCCCTGC	ASV_195	Archaeplastida	Chlorophyta	Sphaeropleales		24	0	24	0	0	0	0	0	0	0
CTTAGATGTCCTGGGCCGCACGCGCGCTACAATGACACGTGCAGCGAGTATACCCTGGCCCGAAAGGGTCCGGGTAAACTTCATAATGCGTGTCGCGATAGGGATCGACCTTTGGAATTATAGGTCTTGAACGAGGAATTCCTAGTAAGTGCAAGTCATCAGCTTGTACTGATTACGTCCCTGC	ASV_196	Alveolata	Ciliophora	Oligohymenophorea		24	0	24	0	0	0	0	0	0	0
CTTAGATGTCCTGGGCCGCACGCGCGCTACACTGACACACGGATTCTCTTTCTCTTCTAGACTGTAGACATGTATTATTCGGACTAAAATAAATCGAATTAGTTTTTTTTTTTTTTTTTTCTGACACACGGAACGAGTTTTCCTTGTCCGAAAGGTCTGGGTAATCTTGTAAATGTGTGTCGTGATAGGGATAGATTATTGCAATTATTAATCTTGAACGAGGAATTCCTAGTAAATGCGGGTCATCAGCCCGCGTTGATAACGTCCCTAC	ASV_197	Strame	Chrysophyceae	Poterioochromonas	Ochrophyta	24	0	0	24	0	0	0	0	0	0
CTTAGATGTCCTGGGCCGCACGCGCGCTACACTGACACCTGCAACGAGCCTACAACCTTGGTCGAGAGGCCTGGGTAATCTTTGGAACGGGTGTCGTGATAGGGACAGATTATTGCAATTATTAATCTCGAACGAGGAATTCCTAGTAAACGCGAATCATCAGTTCGCATTGATTACGTCCCTGC	ASV_198	Strame	Xanthophyceae		Ochrophyta	24	0	0	24	0	0	0	0	0	0
CTTAGATGTACTAGGCCGCACGCGCGCTACACTGACAGCTGCATCGAGCATAGTTGATCCTTGACCGGAAGGTCTGGGTAATCTTTTCAAAGGCTGTCGTGCTGGGGATAGATCATTGCAATTATTGATCTTCAACGAGGAATTTCTAGTAAACGCAAGTCATCAGCTTGCATTGATTACGTCCCTGC	ASV_199	unclassifiable	unclassifiable			23	23	0	0	0	0	0	0	0	0
CTTAGATGTTCTGGGCCGCACGCGCGCTACACTGATAACAGCAGCAAGTAATTCACCTTGGCCGGAAGGTCTGGGTAATCTTCTGAAATGTTATCGTGCTGGGGATAGTCCTTTGCAATTATTGGACTTCAACGAGGAATTCCTAGTAAGCGTGAGTCATCAGCTCGCGTTGATTACGTCCCTGC	ASV_200	Opisthokonta	Fungi			23	0	23	0	0	0	0	0	0	0
CTTCGATGTTCTGGGCCGCACGCGCGCTACACTGATGAAGGCAACGAGTATTTCCTTGATTGAAAAATTTGGGTAATCTTTAAACTTCATCGTGCTGGGGATAGAGCATTGCAATTATTGCTCTTCAACGAGGAATTCCTAGTAAGCGCGAGTCATCAGCTCGCGTTGATTACGTCCCTGC	ASV_201	Opisthokonta	Fungi			23	0	13	10	0	0	0	0	0	0
CTTAGATGTCCTGGGCCGCACGCGCGCTACACTGACACCTGCAACGAGCGTAGAACCTTGGCCGAGAGGCCTGGGTAATCTTTTGAACGGGTGTCGTGATAGGGATAGATTATTGCAATTATTAATCTTGAACGAGGAATTCCTAGTAAACGCGAATCATCAGTTCGCATTGATTACGTCCCTGC	ASV_202	Strame	Xanthophyceae	Heterococcus	Ochrophyta	23	0	0	23	0	0	0	0	0	0
ACACTCTTTCCCTACACGACGCTCTTCCGATCTCGGGCGGTGTGTACAAAGGACACTCTTTCCCTACACGACACTCTTTGTACACACCGCCCGAGATCGGAAGAGCACACGTCTGAACTCCAGTCAC	ASV_203	unclassifiable	unclassifiable			0	0	0	0	0	0	0	0	0	22
CTTAGATGTTCTGGGCCGCACGCGCGCTACACTGATGCATTCAACGAGTTTATAACCTTGATGGAAACGTCTGGGTAATCTTTTAAACCTGCATCGTGATGGGGATAGATCTTTGCAATTATAGATCTTCAACGAGGAATTCCTAGTAAACGCAAGTCATCAGCTTGCATTGATTACGTCCCTGC	ASV_204	Strame	Labyrinthulea	Oblongichytrium		22	22	0	0	0	0	0	0	0	0
CTTAGATGTTCTGGGCCGCACGCGCGCTACACTGACTGGTTCAGAGAGTTCCACCCTGTGGTCCGAAAGCCATGGGTAATCTATGAATGCCAGTCGTGATGGGGATAGATTCCTGCAATGACAATCTTCAACGAGGAATTCCTAGTAAGCGCGAGTCATCAACTCGCACTGATTACGTCCCTGC	ASV_205	Strame	Bicosoecida	Bicosoecida		22	5	0	17	0	0	0	0	0	0
CTTCGATGTTCTGGGCCGCACGCGCGCTACACTGATGCATTCATCAAGTTTACAACCTTGACCGATAGGTCTGGGTAATCTTTGCAACATGCATCGTGCTGGGGATAGATCATTGTAATTATTGATCTTCAACGAGGAATTCCTAGTAAACGCAAGTCATCAACTTGCATTGATTACGTCCCTGC	ASV_206	Rhizaria	Cercozoa	Glissomonadida		22	0	0	22	0	0	0	0	0	0
CTTAGATGTTCTGGGCCGCACGCGCGCTACACTGACACAATCATCAAGTTTTTAGCTCTGCTTTTTTTGTTGGAGGGGGTGGGGTCTGTTTCTCAGGCTCTGCTTTTTTCAGCAAGGGAGTAGGGCGCTGACCTTGGCCGAGAGGTCCGGGTAATCTTAAGCAAATTGTGTCGTGCTGGGGATAGTTCATTGTAATTATTGATCTTCAACGAGGAATTCCTAGTAAACGCAGGTCATCAACCTGCATTGATTACGTCCCTGC	ASV_207	unclassifiable	unclassifiable			20	20	0	0	0	0	0	0	0	0
CTTAGATGTTTTGGGCTGCACGCGCATTACACTGATATGTTCAACAGGTCTATTGAACATCCTTACCCGAAGGGGTTTAGGCAATCCCAAAAAGCATATCGTGATTGGGTTTGTGCCTTGTAACTATTGCACATGAACGAGGAATTCCTAGTAAGTGTGAGTCATCAACTCGCGCTGATTACGTCCCTGC	ASV_208	Amoebozoa	Amoebozoa		Hartmannella	20	0	20	0	0	0	0	0	0	0
CTTAGATGTTCTGGGCTGCACGCGCGCTACAATGATAAGCTCAACGAGTATTTAAAGTTTTTAATTTTATCGCTTGACCGGAAGGTCTGGCTAATCTTAAACGCTTATCGTGCTTGGGATAGATGATTGCAATTATTTATCTTGAACCAGGAATTCCTAGTAATCGTATATCATCAGTATGCGATGATTACGTCCCTGC	ASV_209	Amoebozoa	Amoebozoa	Vannellida		20	0	20	0	0	0	0	0	0	0
CTTAGATGTTCTGGGCCGCACGCGCGCTACACTGATACGTTCATCGAGCTTACAACCTTGGTTGAGAGGCCTGGGTAATCTTTTGAAATCGTATCGTGCTGGGGATAGATTATTGTAATTTTTAATCTTCAACGAGGAATTCCTAGTAAACGCGAGTCATCAACTCGCATTGATTACGTCCCTGC	ASV_210	Rhizaria	Cercozoa			20	0	20	0	0	0	0	0	0	0
CTTAGATGTCCTGGGCCGCACGCGCGCTACACTGACACCTGCAACGAGCGTAGAACCTTGGCCGGAAGGCCCGGGTAATCTTTGGAACGGGTGTCGTGATAGGGACAGATGATTGCAATTATTCATCTCGAACGAGGAATTCCTAGTAAACGCGAATCATCAGTTCGCATTGATTACGTCCCTGC	ASV_211	Strame	Xanthophyceae	Botrydiopsis	Ochrophyta	20	0	20	0	0	0	0	0	0	0
CTTAGATGTTCTGGGCCGCACGCGCGCTACACTGTTGCGATCAACAAGTTTACAACCTTGACCGGAAGGTCCGGGTAATCTTTGAAATCGCAACGTGATGGGGCTAGATTATTGCAATTATTAATCTTCAACGAGGAATTCCTAGTAAACGCATGTCATCAGCATGCATTGACTACGTCCCTGC	ASV_212	Rhizaria	Aquavolon	Aquavolon		19	0	19	0	0	0	0	0	0	0
CTTAGATGTTCTGGGCCGCACGCGCGCTACACTGATGCATTCAACGAGTTTATAACCTTGATGGAAACATTTGGGTAATCTTTTAAACCTGCATCGTGATGGGGATAGATCTTTGAAATTATAGATCTTCAACGAGGAATTCCTAGTAAACGCAAGTCATCAGCTTGCATTGATTACGTCCCTGC	ASV_213	Strame	Labyrinthulea	Oblongichytrium		19	0	19	0	0	0	0	0	0	0
CTTAGATGTTCTGGGCCGCACGCGCGCTACACTGATGAAGTCAGCGAGTTCATTCCTAGGCCGAAAGGTCCGGGTAATCTTGTGAAACTTCATCGTGATGGGGATAGACCATTGCAATTATTGGTCTTCAACGAGGAATTCCTAGTAAGCGCGAGTCATCAGCTCGCGTTGATTACGTCCCTGC	ASV_214	Opisthokonta	Fungi		Aphelida	19	0	19	0	0	0	0	0	0	0
CTTAGATGTTCTGGGCCGCACGCGCGCTACACTGATGCATTCATCGAGTTTATAACCTTGACTGAGAGGTCCGGGTAATCTTAAACATGCATCGTGCTTGGGATTGTATATTGCAATTTTTATACATCAACGAGGAATTTCTAGTAAACGCATTTCATCAAAATGCATTGATTACGTCCCTGC	ASV_215	Strame	Bolidophyceae		Ochrophyta	19	0	0	0	0	19	0	0	0	0
ACACTCTTTCCCTACACTCTTTCCCTACACTCTTTCCCTACACTCTTTCCCTACACTCTTTCCCTACACTCTTTCCCTACACTCTTTCCCTACACTCTTTCCCTACAC	ASV_216	unclassifiable	unclassifiable			0	0	0	0	0	0	0	0	0	18
CTTAGATGTTCTGGGCCGCACGCGCGCTACACTGATAAAGGCAACAAGTAATTCACCTTGGCCGGAAGGTCTGGGTAATCTTTTGAAACTTTATCGTGCTGGGGATAGTCCTTTGCAATTATTGGACTTTAACGAGGAATTCCTAGTAAGCGTGAGTCATCAGCTCGCGTTGATTACGTCCCTGC	ASV_217	Opisthokonta	Fungi	Rhizophydiales		18	0	18	0	0	0	0	0	0	0
CTTAGATGTTCTGGGCCGCACGCGCGCTACACTGACAAAGTCAGCGAGTTTATTCCTTGGCCGGAAGGCCTGGGTAATCTTTTGAAACTTTGTCGTGCTGGGGATAGACCATTGCAATTATTGGTCTTCAACGAGGAATTCCTAGTAAGCGCAAGTCATCAACTTGCGTTGATTACGTCCCTGC	ASV_218	Opisthokonta	Fungi			18	0	0	18	0	0	0	0	0	0
CTTAGACGTTCTGGGCCGCACGCGCGCTACACTGGCAGAGGCAGCGAGTAGTACCTGCGCCGAAAGGTGTGGGTAATCTTGTGAAACTCTGCCGTGATGGGGATAGACCATTGTAATTATTGGTCTTTAACGAGGAATTCCTAGTAAGCGCAAGTCATCAGCTTGCGTTGATTATGTCCCTGC	ASV_219	Opisthokonta	Fungi	Cryptomycota		17	17	0	0	0	0	0	0	0	0
CTTAGATGTTCTGGGCCGCACGCGCGCTACACTGATCTGTTCATCGAGTTATACCTGTACTGAGAGGTCTGGGTAATCTTCTGAAAGCAAATCGTGCTGGGGATAGATCATTGCAATTATTGGTCTTCAACGAGGAATTCCTAGTAAACGCATGTCATCAACATGCATTGATTACGTCCCTGC	ASV_220	Rhizaria	Cercozoa			17	17	0	0	0	0	0	0	0	0
CTTAGATGTCCTGGGCAGCACGCGTATTACAATGTTAGTTTAAACGAGAAAATGCTGGGGGATTTATTCCCTAGAACCAAGTTGTTCAGCTTGCTGATTAAAGTGATAAGGGAAGCTTTTGAATCACTAACGTGACTGGGATTGATGGTTGTAATATCGTCATCAACGAGGAATTCCTAGTAAGTGCAAGTCACTAACTTGTACTGATTACGTCCCTGT	ASV_221	Alveolata	Ciliophora	Haptoria		17	0	17	0	0	0	0	0	0	0
CTTATATGTCCTGGGCTGCACGCGTGCTACACTGATGCATACAACAAGTGCCTAGCCTGCTAAGGTATGGCAATCTCGAATATGCATCGTGATGGGGATAGATCTTTGCAATTATAGATCTTGAACGAGGAATTCCTAGTAAGTGCAAGTCATCATCTTGCATTGATTATGTCCCTGC	ASV_222	Alveolata	Ciliophora	Trichostomatia		17	0	0	17	0	0	0	0	0	0
CTTAGATGTTCTGGGCTGCACGCGCGCTACAATGATAGAATCATCAAGTAATTTTACGATATGCTTCACCGGAAGGTGTGGCTAATCTTCAAGTTCTATCGTGCTTGGGATAGATGATTGCAATTATTCATCTCAAACCAGGAATTCCTAGTAATCGTAGCTCATCAGGCTGCGATGATTACGTCCCTGC	ASV_223	Amoebozoa	Amoebozoa	Vannellida		16	16	0	0	0	0	0	0	0	0
CTTAGATGTTCTGGGCCGCACGCGCGCTACACTGATGAAGGCAACAAGTAATTCACCTTGGCCGGAAGGTCTGGGTAATCTTTTGAAACTTCATCGTGCTGGGGATAGAGCATTGCAATTATTGCTCTTCAACGAGGAATTCCTAGTAAGCGTGAGTCATCAGCTCGCGTTGATTACGTCCCTGC	ASV_224	Opisthokonta	Fungi	Chytridiomycetes		16	16	0	0	0	0	0	0	0	0
CTTAGATATCCTGGGCCGCACGCGTGCTACACTGACACGTTCAACAAGTTCTATCCTGGCTCGGAAGAGTTCGGGTAACCTTTTTAATACGTGTCGTGATGGGGATAGATCTTTGGAATTATAGATCTTGAACGAGGAATTCCTAGTAAGCATAAGTCATCATCTTGTGCTGATTACGTCCCTGC	ASV_225	Alveolata	Ciliophora			16	0	16	0	0	0	0	0	0	0
ATCCACGTTAACCGTCAGCATCGAGCCTTCCGGGCACCTGCCCGGTCGAAACTGGTCCCCCTCCTCTTCCTCACTCTCAGACAGTGAGTCGTCCGCCTCCGTGTTGGCCCCTAGCTCCTCCTCATCAACGAAGTAGCACCTCCGGTGTTGCTGACTTGCCGCACGCATGCCCCTGCCTGACGGGTCCTTCTCCAAGACCGCCGTAGGCTCAGGCGTTGCTGCGTTGCTGCACACTTCTCCAGC	ASV_226	Opisthokonta	Metazoa_(Animalia)			16	0	0	16	0	0	0	0	0	0
TTAGGCCGCACGCGTGCTACACTGACACACACAACGAGTCTTCCTTGTCCGAAAGGTCCGGGTAATCTTGTAAATGTCAGTCGTGATAGGGATAGATTATTGCAATTATTAATCTTGAACGAAAAATTCCTTGTAAATGCGGGTCGTTGATAACGTCCCTGT	ASV_227	Strame	Chrysophyceae		Ochrophyta	16	0	0	16	0	0	0	0	0	0
AGCAATGATACTGCAAACAAGAGCAAAAAGGACCCGAGAGAGAAATATAAAGATGATTGTCGGAGTGAGGGCTCCTTGCAGAGGATACGGGATATTCTTGGTGATGCAAATTTTGGGGATGGAGCCTCTGGACCCTTCTGCAAAAGAAACGGTAAGCAGTCCCAACTCCGCGACAGTGATGCTAGACTTGGGCCACTCTAGGATTTGCTTTGACATAATGTTGGTATGAGCCTGTGGCAGATGTCGAGACTCCTAAAGCTCCTTCG	ASV_228	unclassifiable	unclassifiable			16	0	0	0	0	0	0	16	0	0
CTTAGATGCCCTGGGCTGCACGCGCGTTACACTGACTTTTGCAACGAGTGTTTATTCCTTGCCCGATGGGGCTGGGTAAGCTTTGAAAAGAAAGTCGTGATGGGGATTGAACCTTGCAATTATTGTTCATGAACGAGGAATTCCTAGTAGGCGCAGTTCATCAAACTGCGCCGATTACGTCCCTGC	ASV_229	Amoebozoa	Amoebozoa			15	15	0	0	0	0	0	0	0	0
CTTAGATGTTCTGGGCTGCACGCGCGCTACACTGATGGAGGCAGCGAGTTTAACCTGTACCGGAAGGTGTGGGAAATCTTGTGAAACTCCATCGTGCTGGGGATAGACCATTGCAATTATTGGTCTTCAACGAGGAATTCCTAGTAAGCGCAAGTCATCAGCTTGCGTTGATTACGTCCCTGC	ASV_230	Opisthokonta	Fungi			15	15	0	0	0	0	0	0	0	0
CTTAGTTGTTTCTGGGCGACGCGCGTGTTACAATTTTCCAAATAAAGGGTATTTTAGATGTCATTTGGAGAGGAGTGGTAGAAATATCATTCTTTTCCAAGTGCTCTATTGAGCTTCTTTGAAAAAAGTGGCTAATCCTCTTTTGAATTTGGTTGAGAATATCTGGGATAGATGCTTGTAATTTTTCATCTTCAACCTGGAATGCCTAGTAATCGCAGATCAACAATCTGCGATGATTACGTCCCTGC	ASV_231	unclassifiable	unclassifiable			15	0	15	0	0	0	0	0	0	0
CTTAGACGTCCTGGGCCGCACGTGTGCTACACTGATGCATTCAGCAAGTTCTATCCTAACCCGAAAGGGGCTGGGTAATCTTCATAATATGCATCGTGCTTGGGATTGATCTTTGCAATTATGGATCATGAACGAGGAATTCCTAGTAAGTGCAAGTCATCATCTTGTACTGATTACGTCCCTGC	ASV_232	Alveolata	Ciliophora	Cyrtophoria		15	0	15	0	0	0	0	0	0	0
CTTAGATGTTCTGGGCCGCACGCGCGCTACACTGATGCAATCAGCGAGCTTTTTCGCCTGGTCCGAGAGGGTCGGGAAATCTTGCCAAATTGCATCGTGATGGGGATAGACCATTGCAATTATTGATCTTCAACGAGGAATTCCTAGTAAGCGCGAGTCATCAGCTCGCGTTGACTACGTCCCTGC	ASV_233	Archaeplastida	Streptophyta			15	0	0	0	0	0	15	0	0	0
CCTCGATGTTCTGGGCCACACGCGCGCTACAATGACGAGTTCAACGAGTGGCTTTCTCCTTGCCCGGAAGGGTGTGGGTAATCTTTTCAATGCTCGTCGTGATGGGGCTAGATTTTTGCAATTATTAATCTTCAACGAGGAATCTCTAGTATGTGCAGTTCATCAGACTGCGCAGAATGCGTCCCTGC	ASV_234	Strame	Labyrinthulea	Sorodiplophrys		14	14	0	0	0	0	0	0	0	0
CTTCGATGTTCTGGGCTGCACGCGCGTTACACTGATGTATGCAACGAGTTTACTCACCTGTCTCGATGGAGTTGGGTAATCTTTTTAAAGTACATCGTGATGGGGATAGAGCTTTGCAATTATTGCTCTTGAACGAGGAATTCCTTGTAATTGCAGGTCATCAACCTGCGATGACTACGTCCCTGC	ASV_235	unclassifiable	unclassifiable			14	0	14	0	0	0	0	0	0	0
CTTAGATGTTCTGGGCCGCACGCGCGCTACAATGATATGTTCATCAAGTTATCAAATCGGGGTCGCGGGGCGATTTCATCGTTGTCCCGCGGCTTCTTGCCTTGCTCGGAAGAGTCGGGTAACCTTTTGAAAACATATCGTGCTGAGGTCAGATGATTGTAATTATTCATCTTTAATCAGGAATTCCTAGTAAGCGCGATTCATCAGATCGCGCTGATTTCGTCCCTGC	ASV_236	unclassifiable	unclassifiable			13	13	0	0	0	0	0	0	0	0
CTTAGATGCCCTGGGCCGCACGCGCGCTACACTGACGCATTCATCAAGTTTTACTTTATTCCCTTTTGGCTTTGTTTAGTTTGTTTGGTTCGCCAAGCAGGCTGGGCGTAGTCAGCAGGAGTAAATTCACCTTGGCCGAGAGGTCTGGGTAATCTTATGTAAAATGCGTCGTGCTGGGGATAGATCATTGTAATTATTGATCTTCAACGAGGAATTCCTAGTAAACGCAAGTCATCAGCTTGCATTGATTACGTCCCTGC	ASV_237	unclassifiable	unclassifiable			13	13	0	0	0	0	0	0	0	0
CTTAGATGTCCTGAGCCGCACGCGCGCTACACTGACATACGCAGCGAGTCCTCCTATACCGAAAGGTCTGGGTAATCTTGTAAATGTATGTCGTGATAGGAATAGATTATTGTAATTATTAATCTTGAACAAGGAATTCCTAGTAAATGCGGGTCATCAGCCCGCATTGATTACGTCCCTGC	ASV_238	Strame	Chrysophyceae	Ochromonadales	Ochrophyta	13	13	0	0	0	0	0	0	0	0
CTTAGATGTTCTGGGCCGCACGCGCGCTACACTGATGAAGTCAGCGAGTTGACTCCTTGGCCGAGAGGTCTGGGTAATCTTGTGAAACTTTATCGTGCTGGGGATAGACCATTGCAATTATTGGTCTTGAACGAGGAATTCCTAGTAAGCGCAAGTCATCAGCTTGCGTTGATTACGTCCCTGC	ASV_239	Opisthokonta	Fungi		Aphelida	13	13	0	0	0	0	0	0	0	0
CTTAGATGTCCTGGGCCGCACACTGACACACGCAGCGAGTCTTCCTTGTCCGAAAGGTCCGGGTAATCTTGTAAATGTGCGTCGTGATGGGGATAGATTATTGCAATTATTAATCTTGAACGAGAAATTCCTAGTAAACGCGTGTCACCAGCTCGCATTGATTACGTCCCTGC	ASV_240	Strame	Chrysophyceae		Ochrophyta	13	13	0	0	0	0	0	0	0	0
CTTAGATGTTCTGGGCCGCACGCGCAATACACTGATGAAGGCAACGAGTATTCACCTTGGCCGGAAGGTCTGGGTAATCTTTTAAACTTCATCGTGCTGGGGATAGAGCATTGCAATTATTGCTCTTGAACGAGGAATTTCTAGTAAGCGCGAGTCATCAACTCGCGTTGATTACGTCCCTGC	ASV_241	Opisthokonta	Fungi			13	0	13	0	0	0	0	0	0	0
CTTAGATGTTCTGGGCCGCACGCGCGCTACACTGACGACCGCAGCGAGTTTACAACCTGCCCCGGCTGGGGTGGGTAATCTTGTGAAATGTCGTCGTGCTGGGGATAGATCTTTGCAATTTTCGATCTTGAACGAGGAATTCCTAGTAAGCGCGACTCATCACGTCGCGTTGATTACGTCCCTGC	ASV_242	Opisthokonta	Fungi			13	0	0	13	0	0	0	0	0	0
CTTAGATGTTCTGGGCCGCACGCGCGCTACACTGATCGGTTCATCGAGCATAAAACCTTGACCGATAAGTCTGGGTAATCTTTTGAAAACCGGTCGTGCTGGGGATAGATCATTGCAATGATTGATCTTCAACGAGGAATTCCTAGTAAACGCGAGTCATCAACTCGCATTGATTACGTCCCTGC	ASV_243	Rhizaria	Cercozoa			13	0	0	13	0	0	0	0	0	0
CTTAGATGTTCTGGGCCGCACGCGCGCTACACTGATGCGTTCATCAAGTTTACAACCTTGACTGAGAGGTCTGGGTAATCTTTGCAACACGCATCGTGCTGGGGATAGATTATTGTAATTATTAATCTTCAACGAGGAATTCCTAGTAAACGCAAGTCATCAACTTGCATTGATTACGTCCCTGC	ASV_244	Rhizaria	Cercozoa			13	0	0	0	13	0	0	0	0	0
CTTAGATGTTCTGGGCCGCACGCGCGCTACACTGACAGAGCCAACGAGTTCATTTCCTTAGCCGAAAGGTTTGGGTAATCTTGTTAAACTCTGTCGTGCTGGGGATAGAGCATTGCAATTATTGCTCTTCAACGAGGAATGCCTAGTAAGCGCATGTCATCAGCATGCGTTGATTACGTCCCTGC	ASV_245	Opisthokonta	Fungi			13	0	0	0	0	0	0	13	0	0
CTTCGATGTCCTCGGCTACACGCGCGCTACAATGATGGGTCCAGCGGGCTTTACCTGGCTCGAAAGGGTCGGGGAATCCTATAAAGCCCATCGTGATGGGGATCGATGATTGCAATTATTCGTCTTGAACGAGGAATTCCTCGTAAGCGCTGAGTCATCAGCTCGCGCTGATTACGTCCCTGC	ASV_246	unclassifiable	unclassifiable			12	12	0	0	0	0	0	0	0	0
GCCTCACTGGCTTCTTTTTTCGAGACCCAGTCCCGGCGCGAGAGCCAAAATACGGCACTCCAAGTGCTGCTGCGCGAGCAACTCCAAAGCAAAGGTCGTCAGCCGTTGATCATGGTCACGCACCAAGTCAATATCACCGAATACACCGGCGAGTACCTCGCCTCGGGTGCCATGCTGTTGATCAAGGTTGATGCTGCCGGTATG	ASV_247	unclassifiable	unclassifiable			12	7	5	0	0	0	0	0	0	0
CTTAGATGTTCTGGGCCGCACGCGCGCTACACTGATACGTGCATCGAGCTTACAACCTTGACTGAGAGGTCTGGGTAATCTTTTCAAAGCGTATCGTGCTGGGGATAGATTATTGTAATTATTAATCTTCAACGAGGAATTCCTAGTAAGCGCGAGTCATCAACTCGCACTGATTACGTCCCTGC	ASV_248	Rhizaria	Cercozoa	Cercomonadidae		12	12	0	0	0	0	0	0	0	0
GACACTGGCTAGGCTCTTTTTAACTTCTGCGCGGTTAAGTGCGTTGGCTACTTCGGCGTTGAGTTTGTCGACCACCGCTTTGGGCATGGCCGCCGGGCCGACTATTGCAAACCAGGCGGTGATCTCAAAGCCGGGCAAAACTTCGGCCATGCTGGGCCAGTCGGGTGCCAGTGGATTGCGTTTGACCGAGGTCACGCCCAGTGCCCGCATATTGCCGCCCGCGGCTTGCGCCATGGCGTTGCCAATGTCGACAAAGGTGAAGTCCAACGTGTTGCCCAACACATCGTTAACCGCCAAGGGTATG	ASV_249	Opisthokonta	Metazoa_(Animalia)			12	0	12	0	0	0	0	0	0	0
CTTAGATGTCCTGGGCCGCACGCGCGCTACACTGACACCTGCAACGAGCGTAGAACCTTGACCGAGAGGTCTGGGTAATCTTTGGAACGGGTGTCGTGATAGGGACAGATTATTGCAATTATTAATCTCGAACGAGGAATTCCTAGTAAACGCGAATCATCAGTTCGCATTGATTACGTCCCTGC	ASV_250	Strame	Xanthophyceae		Ochrophyta	12	0	12	0	0	0	0	0	0	0
CTTAGATGTTCTGGGCCGCACGCGCGCTACACTGATGCATTCAACAAGTTTTACCTTGGCCAAGAGGCCTGGGAAATCTTTTAAACATGCATTGTGATAGGGATAGATTATTGCAATTATTAATCTTGAATGAGGAATTCCTAGTAAATGCAGATCATCAATCTGCATTGATTATGTCCCTGC	ASV_251	Strame	Diatomea		Ochrophyta	12	0	12	0	0	0	0	0	0	0
CTTAGATGTTCTGGGCCGCACGCGCGCTACACTGATACGTTCATCAAGCTTACAACCTTGACCGAGAGGTCTGGGTAATCTTTTGAAATCGTATCGTGCTGGGGATAGATTATTGTAATTTTTAATCTTCAACGAGGAATTCCTAGTAAACGCAAGTCATCAACTTGCATTGATTACGTCCCTGC	ASV_252	Rhizaria	Cercozoa			12	0	0	12	0	0	0	0	0	0
AACTGCTGCTACGGCCGTCTACGAGGCGTCGATGTTGGGAGGATGTACGGCCCTCCAGATTCGAGCCCTCAAGCAGATAATGGTGAGTCCTCCCGTGCTCCTCTTCTCATGGTACTGATCGTATGGTGTAGTACCCTCGTCCGCAATTCGTCAAGAGTAAGGTAGACGTGCCCGTCGAGCTAGGTAGGCAGCAGGCTGTGATTTCTTCCTAGCTCCTCCCCCGTCTTCCCCCTTCGTTCCCCTCCTTCGCCACGATCTGT	ASV_253	unclassifiable	unclassifiable			12	0	0	0	0	12	0	0	0	0
ACTCTTTCCCTACACGACACCCTTTGCCCACACCGCCCGCGTCCGGAATATAACA	ASV_254	unclassifiable	unclassifiable			0	0	0	0	0	0	0	0	0	11
CTTAGATGTTCTGGGCCGCACGCGCGCTACACTGACAGGTTCAGCGAGCTTGTGGATGCCCGATAGGGTTTCCTAATCTTTTCAAAGCCTGTCGTGCTGGGGATAGATTATTGTAATTGTTAATCTTCAACGAGGAATTCCTAGTAAACGCAAGTCATCAACTTGCATTGATTACGTCCCTGC	ASV_255	Rhizaria	Cercozoa	Spongomonadida		11	11	0	0	0	0	0	0	0	0
CTTAGATGTTCTGGGCTGCACGCGCGCTACACTGATGATTGCATCGAGCTTACAACCTTGACTGAGAGGTCTGGGTAATCTTTTTAACGATCATCGTGCTGGGGATAGATTATTGTAATTATTAATCTTCAACGAGGAATTCCTAGTAAACGCTTGTCATTAACAAGCATTGATTACGTCCCTGC	ASV_256	Rhizaria	Cercozoa			11	11	0	0	0	0	0	0	0	0
CTTAGATGTTCTGGGCCGCACGCGCGTTACACTGATGAAGGCAACAAGTATTCACCTTGGCCGGAAGGTCTGGGTAATCTTTTGAAACTTCATCGTGCTGGGGATAGAGCATTGCAATTATTGCTCTTCAACGAGGAATTCCTAGTAAGCGCGAGTCATCAGCTCGCGTTGATTACGTCCCTGC	ASV_257	Opisthokonta	Fungi			11	11	0	0	0	0	0	0	0	0
CTTAGATGCCCTGGGCTGCACGCGCGTTACACTGACGATTGCAACGAGTGATTTCCTTGCCCGATGGGGCTGGGTAAGCTTTGAAAAGATCGTCGTGATGGGGATTGAACCTTGCAATTATTGTTCATGAACGAGGAATTCCTAGTAAGCGCAGTTCATCAAACTGCGCTGATTACGTCCCTGC	ASV_258	Amoebozoa	Amoebozoa			11	0	11	0	0	0	0	0	0	0
CTTAGATGTTCTGGGCTACACGCGCGCTACAATGACGAGTTCAACGAGTTTATTTTCCTTATCCGGAAGGATGTGGGTAATCTTTTCAATGCTCGTCGTGATGGGGCTAGATTTTTGCAATTATTAATCTTCAACGAGGAATCTCTAGTATGTGCGGGTCATCAGCCCGCGCAGAATGCGTCCCTGC	ASV_259	Strame	Labyrinthulea	Sorodiplophrys		11	0	11	0	0	0	0	0	0	0
CTTAGATGTTCTGGGCCGCACGCGCGCTACACTGACAGAGGCAGCGAGTTTTTTTTATCCTGGTCCGGAAGGATCGGGTAATCTTGTGAATCTTTGTCGTGATGGGGATAGATCTTTGTAATTATCGATCTTCAACGAGGAATTTCTAGTAAGCGCGGTTCATCAGATCGCGCTGATTACGTCCCTGC	ASV_260	Opisthokonta	Choanoflagellatea			11	0	0	11	0	0	0	0	0	0
CTTAGATGTCCTGGGCCGCACGCGCGCTACACTGACACCTGCAACGAGCGTAGAACCTTGGCCGGGAGGCCCGGGTAATCTTTTGAACGGGTGTCGTGATAGGGACAGATGATTGCAATTATTCATCTCGAACGAGGAATTCCTAGTAAACGCGAATCATCAGTTCGCATTGATTACGTCCCTGC	ASV_261	Strame	Xanthophyceae	Botrydiopsis	Ochrophyta	11	0	0	11	0	0	0	0	0	0
CTTAGATGTTCTGGGCCGCACGCGTCTTACAATGAAGTATTTAACGAGATTGGGGTGGGGGTAAGAGTTAAATCTTACTTTTTTACTCTGCTGGTTTTAAATTTTATAAAAAAATTGGCAAATCTTATTGAAAATACTATCAAAAAAATTAATCAAAATGGGGATAGAGAATTGCAATTATTTCTCTTAAACTCGGAATTCCTAGTAAACGTATTTGATCATAATACGTTGATTACGTCCCTGC	ASV_262	unclassifiable	unclassifiable			10	10	0	0	0	0	0	0	0	0
CTTAGATGTTCTGGGCTACACGCGCGCTACAATGACGAATTCAACGAGTTTTTTATTCCTTATCCGGAAGGATGTGGGTAATCTTTTCAATATTCGTCGTGATGGGGCCAGATTTTTGCAATTATTAATCTTCAACGAGGAATCTCTAGTATGTGCAAGTCATCAGCTTGCGCAGAATGCGTCCCTGC	ASV_263	Strame	Labyrinthulea	Sorodiplophrys		10	10	0	0	0	0	0	0	0	0
CTTAGATGTTCTGGGCCGCACGCGCGCTACACTGATACGGGCAACGAGTTTGGTACGGACGCGTCAAAAACGTCCGCCGTCCTTGGCCGATAGGCCCGGGTAATCTTGTCAATCCGTATCGTGCTAGGGATAGATTATTGCAATTATTAATCTTGAACGAGGAATTCCTAGTAAACGCAAGTCATCAGCTTGCATTGATTACGTCCCTGC	ASV_264	Strame	Oomycetes	Saprolegnia		10	10	0	0	0	0	0	0	0	0
CTTAGATGTCCTGGGCAGCACGCGTACTACACTGTTAATACTAACAAGTCAGTACAATGTGAATACTTCGGTGTTCACTGGCCTTCTCCTTAAAGGAGTGGGAAATCTTTTCAAACATTAACGTGACAGGGATAGCTGTTTGGAATTCCATCTTGAACGAGGAATTCCTAGTAATCGCGATTCATTATATCGCATTGATTACGTCCCTGC	ASV_265	Discoba	Discicristata			10	0	10	0	0	0	0	0	0	0
CTTCGATGTTCCGGGCTGCACGCGCGTTACACTGAAATGTTCAATAAGTTTTTAAATTTCCTGGCCTGAAAAGGTTTGGTAAACTTTCAAAAACATTTCGTGATTGGGATAGTATTTTGTAATTATCGCACTTGAACGAGGAATTCCTAGTAGAGGTGGTTCATCAAACCATCTCGATTACGTCCCCGC	ASV_266	unclassifiable	unclassifiable			10	0	10	0	0	0	0	0	0	0
CTTAGATGTCCTGGGCCGCACGCGCGCTACACTGACTGGGTCAACGAGTTTAACACCTTGGCCGGAAGGTCCGGGTAATCTTGTGAAAACCAGTCGTGATGGGGCTAGACGCTTGCAATTATTCGTCTTCAACGAGGAATTCCTAGTAAGCGCAAGTCATCAGCTTGCGTTGATTACGTCCCTGC	ASV_267	unclassifiable	unclassifiable			10	0	10	0	0	0	0	0	0	0
CTTAGATGTTCTGGGCTGCACGCGCGCTACACTGATGAAACCAGCGAGTATATAACCTTGGCCGAAAGGTCTGGGTAATCTTGTGAAATTTCATCGTGCTGGGGATAGACCATTGCAATTATTGGTCTTCAACGAGGAATTCCTAGTAAGCGCGAGTCATCAGCTCGCGTTGATTACGTCCCTGC	ASV_268	Opisthokonta	Fungi		Rozellomycota	10	0	10	0	0	0	0	0	0	0
GATAGTCGATCAATTGCTCGTCCAGGAGATCGAGAGAACCGGTGGTTGCGGCGATCATCGCGAGCCACTCGTCGTGCAACCAGGCGTCTGGAAAAGGGAAAGCCGCTGCGAGCAGTCGACACCGGAATGCGATGGTTGCCCCGGTCGCGATGTTCCGCCGCAGGAGTACGGAAAACGCGTCA	ASV_269	unclassifiable	unclassifiable			10	0	0	2	0	0	8	0	0	0
CTTAGATGTTCTGGGCCGCACGCGCGCTACACTGACAGAGCCAGCGAGTCTACCACCTTTGCCGGAAGGCATGGGTAATCTTGTGAAACTCTGTCGTGATGGGGATAGAACATTGCAATTATTGTTCTTCAACGAGGAATACCTAGTAAGCGTGATTCATCAGATCGCGTTGATTACGTCCCTGC	ASV_270	Opisthokonta	Fungi	Microbotryomycetes		10	0	0	10	0	0	0	0	0	0
CTTAGATGTCCTGGGCCGCACGCGCGCTACACTGACACATGCAACGAGTTCTCCTTGTCCGAAAGGTCTGGGTAATCTTTTAAATGTGTGTCGTGATAGGGATAGATTATTGCAATTATTAATCTTGAACGAGGAATTCCTAGTAAATGCGAGTCATCAGCTCGCGTTGATTACGTCCCTGC	ASV_271	Strame	Ochrophyta	Chrysophyceae	Ochromonas	10	0	0	10	0	0	0	0	0	0
GCACATGCATTTGCTGGGGAAGCGCTTCAAAGCTTATGCAATTACTCCGGATGGGGATTTGATTCCTCTCATTCATATACCTGAATGGGATTTCAACTGGCAACGCAATTACCAGTTCAAAAACCTGCTCAAATTGCCAAAGGGGTCGGTGATCTATGCCGAAGCGGTATACGACAACACCAAAAACAACCCTCGCAACC	ASV_272	unclassifiable	unclassifiable			9	9	0	0	0	0	0	0	0	0
CTTAGATGTTCTGGGCCGCACGCGCGCTACACTGACGAAGTCAGCGAGTTTTATCCTTCACCGGAAGGTGTGGGTAATCTTGTGAAACTTCGTCGTGCTGGGGATAGATCATTGCAATTATTGATCTTCAACGAGGAATTCCTAGTAAGCGCAAGTCATCAGCTTGCGTTGATTACGTCCCTGC	ASV_273	Opisthokonta	Ichthyosporea			9	9	0	0	0	0	0	0	0	0
CTTAGATGCCCTGGGCCGCACGCGCGCTACACTGACGCATTCATCGAGTTTTACTTTATTCATTTGCTTCCTTTAGGATTGTTTTCTGGTTCGCCAGAGCGCGGTTTTGAGGGAGGTGATAGTGAGTAAATTGCACCTTGGCCGAGAGGTCTGGGTAATCTTTAGCAAAATGCGTCGTGCTGGGGATAGATCATTGTAATTATTGATCTTCAACGAGGAATTCCTAGTAAACGCAAGTCATCAGCTTGCATTGATTACGTCCCTGC	ASV_274	unclassifiable	unclassifiable			9	9	0	0	0	0	0	0	0	0
CTTAGATGTTCTGGGCCGCACGCGCGCTACACTGACGGGTTCATCGAGCGTATCACCTTGACCGATAGGTCTGGGTAATCTTTTAAATGCCCGTCGTGCTGGGGATAGATTATTGTAATTATTAATCTTCAACGAGGAATTCCTAGTAAACGCAAGTCATCAGCTTGCATTGATTACGTCCCTGC	ASV_275	unclassifiable	unclassifiable			9	9	0	0	0	0	0	0	0	0
CTTAGATGTTCTGGGCCGCACGCGCGCTACACTGACGCATTCATCGAGCTATTTCACCTTGGCCGAGAGGTCCGGGTAATCTTTATCAAAGTGCGTCGTGCTGGGGATAGATCATTGTAATTATTGATCTTCAACGAGGAATTCCTAGTAAACGCAAGTCATCAGCTTGCATTGATTACGTCCCTGC	ASV_276	unclassifiable	unclassifiable			9	9	0	0	0	0	0	0	0	0
CTTAGATGTTCTGGGCCGCACGCGCGCTACACTGATACGTTCATCGAGCTTACAACCTTGGCCGACAGGTCCGGGTAATCTTTGAAAGCGTATCGTGCTGGGGATAGATTATTGTAATTATTAATCTTCAACGAGGAATTCCTAGTAAACGCGAGTCATCAGCTCGCATTGATTACGTCCCTGC	ASV_277	Rhizaria	Cercozoa			9	9	0	0	0	0	0	0	0	0
CTTAGATGTTCTGGGCTGCACGCGCGCTACAATGACTATCTCAACAAGTTCTTTTTTAACCTTGGCCGAAAGGTCTGGGTAATCTTATGAAAGGTAGTCGTGCTGGGGATAGACTATTGTAATTATTAGTCTTCAACGAGGAATTCCTAGTAAGTGCAGGTCATCAGCCTGCGCTGATTACGTCCCTGC	ASV_278	Amoebozoa	Amoebozoa			9	0	9	0	0	0	0	0	0	0
AAGCTTGACGGTGCTGTCCGGCAGGCCAAGCAACTTTTCAACACGGCCAAACAATTCGGCTGCAAACGCGACTTCGGCCGGGCCGTGCATTTTCGGTTTGACGATGTAGACGCTGCCTTTGCGAGAATTGCGAATCGCATCTTTTTTCGTGCGTTTCAAATCATGCACCGCAATCGCAGTGGTGACCACCGCGTCCAGAATGCCTTCATGAATTTCGTGCAATTTGCCGTCCGGG	ASV_279	unclassifiable	unclassifiable			9	0	9	0	0	0	0	0	0	0
CTTAGATGTTCTGGGCCGCACGCGCGCTACACTGATGAAGTCAGCGAGTTCATTCCTTGGCCGGAAGGCCCGGGTAATCTTGTAAAACTTCATCGTGCTGGGGATAGAGCATTGCAATTATTGCTCTTCAACGAGGAATTCCTAGTAAGCGTATGTCATCAGCATACGTTGATTACGTCCCTGC	ASV_280	Opisthokonta	Fungi			9	0	9	0	0	0	0	0	0	0
CTTAGATGTTCTGGGCCGCACGCGCGCTACACTGATGAAATCAACGAGTATATAACCTTGGCCGGAAGGTCTGGGTAATCTTTTGAAATTTCATCGTGCTGGGGATAGACCATTGCAATTATTGGTCTTCAACGAGGAATTCCTAGTAAGCGTGAGTCATCAGCTCGCGTTGATTACGTCCCTGC	ASV_281	unclassifiable	unclassifiable			9	0	0	9	0	0	0	0	0	0
CTTAGATGTTCTGGGCCGCACGCGCGCTACACTGATCGGTTCATCGAGCATAAAACCTTGACTGATAAGTCTGGGTAATCTTTTGAAAACCGGTCGTGCTGGGGATAGATCATTGCAATTATTGATCTTCAACGAGGAATTCCAAGTAAACGCGAGTCATCAACTCGCATTGATTACGTCCCTGC	ASV_282	Rhizaria	Cercozoa			9	0	0	9	0	0	0	0	0	0
CTTAGATGTTCTGGGCTGCACGCGCGCTACAATGACTAATTCAACGAGTAATTCACCTTGATCGAAAGGTCTGGGTAATCTTACAAAATTAGTCGTGCTGGGGATAGACTATTGTAATTATTAGTCTTCAACGAGGAATTCCTAGTAAGTGCAGGTCATCAACCTGCGCTGATTACGTCCCTGC	ASV_283	Amoebozoa	Amoebozoa			8	8	0	0	0	0	0	0	0	0
CCGATAATTTCTGCGGGGTTGACGGAGCGCAGATTCAGCTCGTCGTCCTTGATGCAATACTTCATCTTCGACACCTGCACTCCCGGAGCCTTTTGTTTCTTCGCCCTCGGTTTGCGATTCGCTTTCTTGTGCGCGCTGTACGATTCGCAGTCCTCCAAGCAGGCCTGGAAGAATTTCAGGAAGCGCGCGACCTCCGACTTCTTGAAGTTCGAGTACGCTTCGCGAATGTACAGGTCTTCG	ASV_284	unclassifiable	unclassifiable			8	8	0	0	0	0	0	0	0	0
CTTTGATGTTCTGGGCCGCACGCGCGCTACACTGATAGAGGCAGAGAGTGGGATGGGGTTTGTGGTTGTGGTAGTGATACTGTGATCGTAGGCCTAACCTGGTCCGAGAGGATGCCATTTGAGGGTAATCTTGTGAAACTCTATCGTGCTTGGGATAGATCTTTGTAATTATCGATCTTCAACGAGGAATTCCTAGTAAGCATGAGTCATCAGCTCATGTTGATTACGTCCCTGC	ASV_285	Opisthokonta	Choanoflagellatea			8	8	0	0	0	0	0	0	0	0
CTTAGATGTTCTGGGCCGCACGCGCGCTACACTGATGCATGCAGCAAGCTTTCTCACCTGGACTGAAAAGTTCGGGGAATCCATGCCAACATGCATCGTGCTGGGGATAGATCATTGTAATTCTTGATCTTCAACGAGGAATTCCTAGTAAACGCAAGTCATCAGCTTGCATTGATTACGTCCCTGC	ASV_286	unclassifiable	unclassifiable			8	5	3	0	0	0	0	0	0	0
CTTAGATGTTCTGGGCCGCACGCGCGCTACACTGATGAAGGCAGCAAGTTTTTTCCTTGGCCGGAAGGTCTGGGTAATCTTCTGAAACTTCATCGTGCTGGGGATAGTCCTTTGCAATTATTGGACTTCAACGAGGAATTCCTAGTAAGCGCGAGTCATCAGCTCGCGTTGATTACGTCCCTGC	ASV_287	Opisthokonta	Fungi			8	8	0	0	0	0	0	0	0	0
CTTAGATGTTCTGGGCCGCACGCGCGCTACACTGATGCATGCATCGAGTTGACTTGTATGATATAGTAATATATCATCGAGACCTAGATTGATAAGTCTGGGTAATCTTTGGAACCTGCATCGTGCTGGGGATAGATGATTGTAATTATTCATCTTCAACGAGGAATTCCTAGTAAACGCGAGTCATCAACTCGCATTGATTACGTCCCTGC	ASV_288	Rhizaria	Cercozoa			8	8	0	0	0	0	0	0	0	0
CTTCGATGTTCTGGGCCGCACGCGCGTTACAATGAAGTATGCAATGAGTGTTAAATCCTGGCCTGATGAGGTTGGGTAATCTTTTTAAAGTATTTCGTGATGGGGATAGAGCATTGCAATTATTGTTCTTGAACGAGGAATTCCTAGTAATCGTAGGTCATCAACCTACGATGATTACGTCCCTGC	ASV_289	unclassifiable	unclassifiable			8	0	8	0	0	0	0	0	0	0
CTTAGATGTTCTGGGCCGCACGCGCGCTACACTGATGAAGGCAACAAGTTTATTAACCTTGGCCGGAAGGTCTGGGTAATCTTCTGAAACTTCATCGTGCTGGGGATAGTCCTTTGCAATTATTGGACTTCAACGAGGAATTCCTAGTAAGCGCGAGTCATCAGCTCGCGTTGATTACGTCCCTGC	ASV_290	Opisthokonta	Fungi			8	0	8	0	0	0	0	0	0	0
GCCATCCGGCACACCGTGCGAGGTCAGGTAACCACGAACCGAGCCATTACGACGCTCGGCCAGGCCGACGTTGTACTGGGTCGAACCCGAACGGTCGGTGTGACCCGCGAGCATGATCGGAACGCTGGCGCAGTTGCCGTACGCACCGATCGCGTTGTCGAGGATGGTCGCCGCTTCGGGAGTGATGTCCGACTTGTCCCAATCGAAGAACACGATGTACGGAC	ASV_291	unclassifiable	unclassifiable			8	0	0	8	0	0	0	0	0	0
CTTAGATGTCCTGGGCCGCACGCGCGCTACACTGACACACGCAACGAGTCTTCCTTGTCCGAAAGGTCTGGGTAATCTTGTAAATGTGTGTCGTGGGTGGGGTAAGAGGCTAATGCTTGCTACGGCACATCTTATCCCGGAAAAGCCTTCGGCTTTTCATTTGTAATTTTAAATATATGTAAATGTGTGTCGTGATAGGGATAGATTATTGCAATTATTAATCTTGAACGAGGAATTCCTAGTAAATGCGGGTCATCAGCCCGCGTTGATTACGTCCCTGC	ASV_292	Strame	Ochrophyta			8	0	0	8	0	0	0	0	0	0
CTTAGATGTTCTGGGCCGCACGCGCGCTACACTGACGGGTTCATCGAGCTAAGCATTTGTTACCTTGACTGACAGGTCTGGGGAATCTTTGGAATGCCCGTCGTGCTGGGGATAGAGCCTTGGAATTATGGATCTTGAACGAGGAATTCCTAGTAAACGCAAGTCATCAGCTTGCATTGATTACGTCCCTGC	ASV_293	unclassifiable	unclassifiable			8	0	0	8	0	0	0	0	0	0
TGAGAACCTCTAAAACCTGCCTGACATGCACCACATGTTCCCCCTCCGACTCTGAAAACACTATAACGTCGTCCAGAATCCCGACACAGGACAGATCCAGATACTCCTTAAGGATGTCATTCATAAAATACTGGAAGCATGCAGGGGTGTTGCAGGCCCCCATGGGGGCCACACAGAACTCGTAGTGA	ASV_294	unclassifiable	unclassifiable			8	0	0	0	0	8	0	0	0	0
CTTAGATGTCCTGGGCAGCACGCGTATTACAATGTTAGTTTAAACGAGAAAATGCTGGGGGATTTATTCCTCAGAACCAAGTTGTTCAGCTTGCTGATTAAAGTGATAAGGGAAGCTTTTGAATCACTAACGTGACTGGGATTGATGGTTGTAATATCGTCATCAACGAGGAATTCCTAGTAAGTGCAAGTCACTAACTTGTACTGATTACGTCCCTGT	ASV_295	Alveolata	Ciliophora			7	7	0	0	0	0	0	0	0	0
CTTAGATGTTCTGGGCCGCACGCGTGTTACACTGACGCATTCATCAAGCTTACAACCTTAATCGAAAGATTTGGGTAATCTTTGAAAGTGCGTCGTGATGGGGATAGATGATTGTAATTATTCATCTTCAACGAGGAATGCCTAGTAAACGCAAGTCATCAACTTGCATTGATTACGTCCCTGC	ASV_296	Rhizaria	Cercozoa			7	7	0	0	0	0	0	0	0	0
CTTAGATGTTCTGGGCCGCACGCGCGCTACACTGATGCATTCAACGAGTTTTTCACCTTGGCTGAAGAGCCTGGGTAATCTTTTGAAAGTGCATCGTGCTAGGGATAGACCATTGCAATTATTGGTCTTGAACGAGGAATTCCTAGTAAACGCGAGTCATCAGCTCGCATTGATTACGTCCCTGC	ASV_297	unclassifiable	unclassifiable			7	7	0	0	0	0	0	0	0	0
CTTAGATGTTCTGGGCCGCACGCGCGCTACACTGATGAATTCAACGAGCTTTTCCTGGATCGAAAGGTTTAGGTAATCTCTGAAATTTCATCGTGATGGGGATAGATTATTGCAATTATTGATCTTCAACGAGGAATACCTAGTAAGCGCGAGTCATCAGCTCGCGTTGATTACGTCCCTGC	ASV_298	Cryptista	Cryptophyta			7	7	0	0	0	0	0	0	0	0
CTTAGATGTTCTGGGCCACACGCGTGTTACAATGGTAAAGATCAAAGGGTTTATCTTCAAATCTATAGGGGTAGCAATATCTTTATGGAAATGTAGAAATGCTTGACAGAAATGTCTGGCTAATCCTTTTTCGAATCTTTTTAACCATATCTGGGATAGATGCTTGTAATTTTTCATCTTCAACTTGGAATACCTAGTAAGCGCAGTTCAACAAACTGCGTTGATTACGTCCCTGC	ASV_299	unclassifiable	unclassifiable			7	0	7	0	0	0	0	0	0	0
CTTAGATGTCCTGGGCCGCACGCGCGCTACACTGATGCATGCAACAAGTTCTATCCTGGGCCGGAAGGTCTCGGGTAATCTTGACAATGTGCATCGTGATAGGGATAGATCTTTGCAATTATAGATCTTGAACGAGGAATTCCTAGTAAGCATAAGTCATCAGCTTGTGCTGATTACGTCCCTGC	ASV_300	Alveolata	Ciliophora			7	0	7	0	0	0	0	0	0	0
CTTCGATGTTCTGGGCCGCACGCGCGCTACAATGATTGTTTCAACGAGTGATACGCTTGGTCGAAAGGCCTGGCTAATCTTTGGAAATACAATCGTGCTTGGGCTTGCGGCTTGCAACTAGCCGCACCAACGAGGAATTCCTAGTAGACGCAAGTCATCAACTTGCATCGATTACGTCCCTGC	ASV_301	Rhizaria	Cercozoa			7	0	7	0	0	0	0	0	0	0
CTTAGATGTTCTGGGCCGCACGCGCGCTACACTGATACGTTCATCGAGTTTACAACCTTAACCGATAGGTTTGGGTAATCTTTTAAAGCGTATCGTGATGGGGATAGATTATTGTAATTTTTAATCTTCAACGAGGAATTCCTAGTAATCGCGCGTCATTAACGCGCAATGATTACGTCCCTGC	ASV_302	Rhizaria	Cercozoa			7	0	7	0	0	0	0	0	0	0
CGAAAATTGGGAGGATTACGCCGACACCATCATAGTTGGACGATTACTCGGGCTGACGCATAACGTAGAGCTAACCGGCGACGCGGCTTCATCGCGGCGTCCGCGTTGAGCGCCGGGTTAGAACTCAGGAGGTATTTATGAGCTTAGATGTTTATTTGCGAAAAATGCGACTTACGACAATTTTTGATGCCAACATTACGCACAACCTTGGCCAGATGGCCAAAGAGGCGGGGATTTACACGCA	ASV_303	unclassifiable	unclassifiable			7	0	0	7	0	0	0	0	0	0
AACTGCTGCTACGGCCGTCTACGAGGCGTCGATGTTGGGAGGATGTACGGCCCTCCAGATTCGAGCGCTCAAGCAGATAATGGTGAGTCCTCCCGTGCTCCTCTTCTCATGGTACTGATCGTATGGTGTAGTACCCTCGTCCGCAATTCGTCAAGAGTAAGGTAGACGTGCCCGTCGAGCTAGGTAGGCAGCAGGCTGTGATTTCTTCCTAGCTCCTCCCCCGTCTTCCCCCTTCGTTCCCCTCCTTCGCCACGATCTGT	ASV_304	unclassifiable	unclassifiable			7	0	0	0	0	0	7	0	0	0
TTCTCCCAATTCGGACCCGTCATCGACTGCATTGTCATGACGTGAGTCGCTCTCCATCCTTTACCATTTCGAGGACAGCTTGACTCACCTCGCGTCGTGCCATGTGTCCCTGGGTGATTGTGCCTGAGCAGTGAGCCTGGAACTGGAAGATCCCGTGGTTTCGGATTTGTTA	ASV_305	unclassifiable	unclassifiable			7	0	0	0	0	0	7	0	0	0
CTTAGATGTTCTGGGCCGCACACGTGCTACACTGATGCAATCAACGAGCTTTTTCGCCTGGTCCGAGAGGGTCAGGAAATCTTGCCAAATTGCATCGTGATGGGGATAGACCATTGCAATTATTGATCTTCAACGAGGAATTCCTAGTAAGCATGAGTCATCAGATCATGTTGACTACGTCCCTGC	ASV_306	Archaeplastida	Streptophyta			7	0	0	0	0	0	7	0	0	0
GGTGTTACGTAACGAGCAGGTAATCAGCGGTACCGGGGTCATTACCGGCCTGGCCTGGACCAGCATGGGGGGAGCAACGTTGCCGATCGAGGCAACCCGCATTCACACCCTCAATCGCGGCTTCAAGCTGACCGGGCAACTGGGCGAAGTCATGAAAGAGTCGGCTGAAATTGCCTACAGCTATATCAGCTCCAACCTTAAGCAGTTTGGCGGCGATCCCAAGTTCTTCGATGAAG	ASV_307	unclassifiable	unclassifiable			7	0	0	0	0	0	0	0	7	0
CTTAGATGTCCTGAGCTGCACGCGTACTACAATGGCACTTTCAACGAGTTTTTCCTGATCTGAAAAGATCCGGGTAATCTTTTTAAAGAGTGCCGTGATTGGGATAGATCTTTGTAATTATGGATCTTGAACTAGGAATTCCTAGTAAGCGCAAGTCATCAACTTGTGCTGATTACGTCCCTGC	ASV_308	Cryptista	Cryptophyta			6	6	0	0	0	0	0	0	0	0
AGCATTAAGTTGGGGACTCACAGGAGACTGCCGGGGTTAACTCGGAGGAAGGTGGGGATGACGTCAAATCATCATGCCCCTTATGTCTTGGGCTGCACGCATGCTACAATGGCTGGTACAAACGGCTGCGATACCGCAAGGTGGAGCGAATCCGATAAAGCCAGTCTCAGTTCGGATTGGGGTCTGCAACTCGACCCCATGAAGTCGGAGTTGCTAGTAATCGTAGATCAGCAACGCTACGGTGAATACGTCCCTGC	ASV_309	Rhizaria	Aquavolon	Aquavolon		6	6	0	0	0	0	0	0	0	0
AGCTGCTGGACCTTGCCGGCATTCTTTAAAATTTCAAGTCGATCTCTCATCGCCGCGGCATCCTCAAACCTGAGATCCACAGCAGCCTTTTCCATCAACGCCACGAGCTCTTTCTCAACATTTCCCGTCTTCCCTTCAAGCAATGCGATCGCTTGCTTTACCCAC	ASV_310	unclassifiable	unclassifiable			6	6	0	0	0	0	0	0	0	0
CTTAGATGTTCTGGGCCGCACGCGCGCTACACTGATGCGTTCATCGAGCTTCTTCCTAGACCGGAAGGTCCGGGGAATCTTTTCAACACGCATCGTGCTGGGGATAGATTATTGTAATTATTAATCTTCAACGAGGAATTCCTAGTAAACGCGAGTCATCAGCTCGCATTGATTACGTCCCTGC	ASV_311	unclassifiable	unclassifiable			6	6	0	0	0	0	0	0	0	0
CTTAGATGTCCTGGGCCGCACGCGCGCTACACTGATACGTGCAACAAGTTCTATCCTGGTCCGGAAGGAATCGGGTAATCTTGACAATGCGTATCGTGATAGGGATAGATCTTTGGAATTATAGATCTTGAACGAGGAATTCCTAGTAAGCATAAGTCATCAGCTTGTGCTGATTACGTCCCTGC	ASV_312	Alveolata	Ciliophora			6	6	0	0	0	0	0	0	0	0
CTTAGATGTTCTGGGCGACGCGCGTATTACTATAATATAGACAAAGGGTTTTTATGAAACATCATCTTTATTTTTTCTTTTTCATTCAGAAATGGATGGAGAGGGAAAAGTAGAGTGGTTTCAATATGCTTACTAGAAATGGTTGGCAAATCCTCTTTTGAATCTATTTTATTTTACTTGGGATAGATGCTTGTAATTTTTCATCTTCAACTTGGAATACCTTGTAATCGTAGATCAACAATCTACGATGAATGCGTCCCTGC	ASV_313	unclassifiable	unclassifiable			6	0	6	0	0	0	0	0	0	0
CAAGATGATTGGCGGTCCGACCTGGGGGCTTGGAAACGGCGATTAAGTCAGTGAGAGATTTTGGTGGGCGCAGTAAGGCTCGAACTTACGACCCGCTGATTAAGGGCGCCCCATTAAGACGTTCTCTTTCAGTGAGTTATACCAACCGCCCTAACCATTGACCGATGCCCATTCTCGTATACCGATTGATTGAATGCGTTGCGGATCATCGATCAGGAACTTCCAAG	ASV_314	unclassifiable	unclassifiable			6	0	0	6	0	0	0	0	0	0
CTTAGATGTCCTGGGCCGCACGCGCGCTACAATGACTCACTCAGCAAGTTTTTCCTGGCCCGGAAGGGTTCAGGGTAATCTTCATAATATGAGTCGTGTTAGGGATCGATCTTTGCAATTATAGATCTTGAACGAGGAATGCCTAGTAAGTGCATGTCATCAGCATGTACTGATTACGTCCCTGC	ASV_315	Alveolata	Ciliophora			6	0	0	6	0	0	0	0	0	0
GCATCCAGAGCCGACAAGGCCAGATTTGTGGAACTCATATTCACACTACACAACTCAACTCATAAACTCAAGTGCGATTTCACATTCGCATACACATACTCATTTGACGCAACTCATAGACGAAGCTTCTTTCACATAAAAGCAAGTAAAAACAAACACCGGAGAAGAATCGTCTCTATACCCATTTTTCCTAATCAAAGGTCCGACCTTGGTGGAGCACCAAGTCCTAATCGACTTCAAACGACTAGCAA	ASV_316	unclassifiable	unclassifiable			6	0	0	0	6	0	0	0	0	0
CTTAGATGTTCTGGGCCGCACGCGCGCTACACTGACTGAGCCAGCGAGTTTATCACCTTGGCCGAGAGGCCTGGGTAATCTTGTGAAACTCAGTCGTGCTGGGGATAGAGCATTGCAATTATTGCTCTTCAACGAGGAATACCTAGTAAGCGTAAGTCACCAACTTGCGTTGATTACGTCCCTGC	ASV_317	Opisthokonta	Fungi			6	0	0	0	0	0	6	0	0	0
CTTAGATGTTCTGGGCCGCACGCGCGCTACACTGACGGGTTCATCAAGCTAAGCATTTGTTACCTTGACTGACAGGTCTGGGGAATCTTTGGAATGCCCGTCGTGCTGGGGATAGACCCTTGGAATTATGGATCTTGAACGAGGAATTCCTAGTAAACGCAAGTCATCAGCTTGCATTGATTACGTCCCTGC	ASV_318	unclassifiable	unclassifiable			5	5	0	0	0	0	0	0	0	0
CTTAGATGTTCTGGGCCGCACGCGCGCTACACTGACATATTCATCGAGTTTACAACCTTGGCCGAGAGGTCTGGGTAATCTAATAAAAATATGTCGTGCTGGGGATAGATTTTTGCAATTATTAATCTTCAACGAGGAATTCCTAGTAAACGCAAGTCATCAGCTTGCATTGATTACGTCCCTGC	ASV_319	Rhizaria	Cercozoa			5	5	0	0	0	0	0	0	0	0
CTTAGATGTCCTGGGCTGCACGCGTACTACACTGACGAGCGCAGCGAGTGTCAGATTACGGAATGAGGAGGACTTGTCTTCTTCATTCCAATCCTCGGCAGAAATGTCTTGGGTAATCTTATTCAACGCTCGTCGTGATGGGGATAGATGATTGTAATTATTCGTCTTGAACGAGGAATTCCTAGTAAGTGTGAGTCATCAGCTCGCGCTGATTACGTCCCTGC	ASV_320	unclassifiable	unclassifiable			5	5	0	0	0	0	0	0	0	0
CTTAGATGTTCTGGGCCGCACGCGCGCTACACTGATGCATTCATCGAGCTTACAACCTTGACTGAGAGGTCTGGGTAATCTTGTCAAAGTGCATCGTGCTGGGGATAGATTATTGTAATTTTTAATCTTCAACGAGGAATTCCTAGTAAACGCAAGTCATTAGCTTGCATTGATTACGTCCCTGC	ASV_321	Rhizaria	Cercozoa			5	5	0	0	0	0	0	0	0	0
CTTAGATGTCCTGGGCCGCACGCGTCTTACAATGAAGTATTTAGAGAGATTGGGGGGTAAATAGGAGAAATCTTACTTACTTCTTGCTAATTTTATTATAAAAAAAAATAGTTGGCAAATCTTTTTGAAAATACTATCCAAAAAAATAATCAAAATGGGGATAGAGAATTGCAATTATTTCTCTTAAACTCGGAATTCCTAGTAAACGTATTTGATCATAATACGTTGATTACGTCCCTGC	ASV_322	unclassifiable	unclassifiable			5	5	0	0	0	0	0	0	0	0
GATGATGCAGGGTTGATGGCGATCAGCCAGGAACGGCGGCTAGCGCTTGATCTGGCCGAAATGCAGGCAATTCGCCACTATTATCAACAAGAAGCGCGTGAGCCCACCGATGTCGAGCTGGAAACGCTGGCGCAAACGTGGAGCGAACACTGCGTACATAAAACCTTCCGCGCCAAAATCACCTGTCGGACCGAAGGCGATGCGGCGCAAGCCCCACAAGTGATCAACGGTTTGCTGCGCACGTATATCCGGGGGGCCACTGAACGGATCAACAAGCCGTGGGTGCGTTCGG	ASV_323	unclassifiable	unclassifiable			5	0	5	0	0	0	0	0	0	0
GTAGAGTTGCTGTGCGCCGCCCGGGGCGAGGCGGAAGCCGGTCATCACCTCATCGAAAATGAGCACGATGTCGTGATTATTGCACAACGCCCGCAGCCCAGCCAGGAAGCCCTGGGCAGGAATTACCAGGCCCATATTCCCCACTACGGGCTCGAGAATGAGAGCCGCAATCTGGCCGGGGTTGGCGGCAATGAGGGCCTCCACGGCGGGCAGGTCGTTGTAGGGCGCGGTGAGCGTATCCTGGGCCACGC	ASV_324	unclassifiable	unclassifiable			5	0	5	0	0	0	0	0	0	0
GCTCGATGTCTGGGGCTGCACGCGCGTTACACTGGTAGGTTCAACGAGTCTAAGCTAGCCCGAAAGGGTGTGCTAACCTTGGAAAGCCTGCCGTGATGGGGATTGTTCCTTGTAACTATTGAACATGAACGAGGAATACCTAGTAGGGGTAGGTCATCAACCTGCCCCGATTACGTCCCTGC	ASV_325	Amoebozoa	Amoebozoa			5	0	5	0	0	0	0	0	0	0
CTTAGATGTTCTGGGCCGCACGCGCGCTACACTGATGCATGCTATAAGCTCTTACTACCTGAACTGAGAGGTTCGGGGAATCTGATCAAGTGCATCGTGCTGGGGATAGATTATTGTAATTATTAATCTTCAACGAGGAATTCCTAGTAAACGCAAGTCATCAACTTGCATTGATTACGTCCCTGC	ASV_326	Rhizaria	Cercozoa			5	0	5	0	0	0	0	0	0	0
CTTAGATGTTCTGGGCCGCACGCGCGCTACACTGTTGCATGCAGCGAGTCTACCTTGGCCGACAGGCCTGGGGAATCTTTGAACGTGCAACGTGATGGGGCTAGATTATTGCAATTATTAATCTTAAACGAGGAATTCCTAGTAAACGCAAGTCATCAGCTTGCATTGATTACGTCCCTGC	ASV_327	unclassifiable	unclassifiable			5	0	0	5	0	0	0	0	0	0
ACCGTGTCATTACTCTGAAGCTTACATGAATCCAATTCCGTGCTTGAAACAACATCATACAGATCGGGTGCACAGTTCATTAACTTTAGGGTGATCTTCCAGTGCATCCAGTCGACCAGGTCTTATCTGAAAACTTTCGTGCCATGTCTCTCATTGCTTGCTCATACGGCCGATTGCGACCTCCTCTTTCCTCATCTTGCCACTCTTTCTTGACCTGTGCGCGTTCTCGCTGTACATCCGCCATAGTCAAAACATTCTCC	ASV_328	unclassifiable	unclassifiable			5	0	0	0	0	0	5	0	0	0
GAATTACTGAAGGCGGGTTGCCAGTCGGTTGGGGTACTAACAATAGCGGCTACCCATCGCTGAGTAGCCGCCTGAACTCGTATGAACTCGCTGCCTACTTATTCCGGCCGACTGCAATCATAGCGCAACGAAAACCGATCATAGCTGTGGCTGAATCCTCCGCCATAAATCGTCGTGTACCCGGCGACAACCAGTAGGCCACATCGCTCCAGGAACCA	ASV_329	unclassifiable	unclassifiable			4	4	0	0	0	0	0	0	0	0
CTTAGATGTCCTGGGCCGCACGCGCGCTACACTGACCCGTGCAACAAGTTTTTCCCCTGGCCCGGAAGGGTTTCGGGTAATCTTGATAATGCGGGTCGTAATTGGGATCGATCTTTGCAATTATAGATCTTGAACGAGGAATACCTAGTAAGTGCAAGTCATCAGCTTGTACTGATTACGTCCCTGC	ASV_330	Alveolata	Ciliophora			4	0	4	0	0	0	0	0	0	0
CTTAGATATTCTGGGCTGCACGCGCGTTACAATGAAATGGTCACTTAGCAATAGACCAACTTAGAGATAACTACAGGAAATCTCTGAAACTATTTCGTGATGGGGATAGTGTTTTGCAATTATCGCACTTGAACAAGGAATGCCTTGTACAGATGTATCATTAATGCATCTGGAATAAGTCCCTGC	ASV_331	unclassifiable	unclassifiable			4	0	4	0	0	0	0	0	0	0
CTTAGATGTTCTGGGCCGCACGCGCGCTACACTGATCGAGACAGCGAGTCCCTCCGCCTCGGCCGAAGGGTCCGGGCAACCTCGTCAGCCTCGATCGTGCTGGGGATAGACCGTTGCAACTGTCGGTCTCGAACGAGGAATTCCTAGTAAGCGCGGGTCGTCAGCCCGCGCTGATTACGTCCCTGC	ASV_332	unclassifiable	unclassifiable			4	0	4	0	0	0	0	0	0	0
CGTGAAGAAGTCGTTGGCAAAGTCCGTTATGCCCCTGTATTCCGTGGGTATACCGGTAGGTGGCCTCGGTGGACTCCGTTTTTTCTTCGCGCAGGCTGATGGTGATATTTCTAATTCGTTCAGACAGGCGATGGCGGAGAATCCGTGCAATTTCCTGTTCAACGACACTGC	ASV_333	unclassifiable	unclassifiable			4	0	0	4	0	0	0	0	0	0
GACACCGAGTGCGCCTTGACGAGTATAGCGGTCCCGCTGAAGCACAATATCTGGATTGACGTACGTCCCCCTCGTCGCGTCCGAGCTGAAACTCCAGTCGCGCGTGAACATCGGATCGCGGACGCGTAACGGCGTCGTATTCGGTGAAGGCGATGGGACTGTATCGCTGCTGTCACTCGGGGCGATGTGCGTGGAGGGGTGGACAAGATTGGATTCTCCCTACAATCCAGCCAAAATCGCTGTCGTGACGCATGAGATCAACGTGAGTGCCTTCCCGCTGCGCCTCGATTTA	ASV_334	Opistoconta	Metazoa_(Animalia)			4	0	0	0	4	0	0	0	0	0
CTTAGATGTTCTGGGCCGCACGCGCGCTACACTGACAGGGTCAGCGAGTACATCACCTTGGCCGAGAGGTCCGGGTAATCTTGTTAAACCCTGTCGTGCTGGGGATAGAGCATTGCAATTATTGCTCTTCAACGAGGAATGCCTAGTAGGCACGAGTCATCAGCTCGTGCCGATTACGTCCCTGC	ASV_335	Opisthokonta	Fungi			4	0	0	0	0	0	4	0	0	0
CAAAGCTATTGTTGCGAAGGTTGCCTATGTTCCAGGAACTGCGTTTTATGCCGATGGTTTTGGTTCTTGGTCAATGAGGCTCTCGTATTGCCATCCGACCCCAGAACGGATTCGAGAAGGTGTAAAAGCTTTGGCTGGAGTTGTTAATCAAGAAATTTTAAATCGCGGTGGATCGTTAGAGATTAATTCTTAATCTCTTTAATTAA	ASV_336	unclassifiable	unclassifiable			3	3	0	0	0	0	0	0	0	0
GATATCGTTGAAGGTATTGGGCGAATCAAAAAACTAATTACTGAAGGTTAAATTTCGATCCCAACCAGATTTACTTCGGCTGCTAGGGTAATTCCAAAAGCCTGCTGTACATGATCGCGTGCTTGCCTAGCTAACTGCGCGATATCTGATGCGGTAGCTGTTCCGGAATTTGTTAAAGCTAAAACATGTTTTGTGGAAATTCTTGCGCCGCCAACCTCATCG	ASV_337	unclassifiable	unclassifiable			3	3	0	0	0	0	0	0	0	0
CTTAGATGTTCTGGGCCGCACGCGCGCTACACTGATGGGTGCATCGAGTTTTTTTCCTTAACCGAAAGGTTTGGGTAATCTTTTCAAAGCCCATCGTGCTGGGGATAGACCATTGTAATTATTGGTCTTCAACGAGGAATTCCTAGTAAACGCAAGTCATCAGCTTGCATTGATTACGTCCCTGC	ASV_338	Rhizaria	Cercozoa			3	0	3	0	0	0	0	0	0	0
CTTAGATGTTCTGGGCCGCACGCGCGCTACACTGATTCGTTCATCGAGTATATAACCTGGGTTGAGAGACTCGGGTAATCTTTTGAACGCGAATCGTGCTGGGGATAGATCATTGCAATTATTGGTCTTCAACGAGGAATTCCTAGTAAACGCAAGTCATCAACTTGCATTGATTACGTCCCTGC	ASV_339	unclassifiable	unclassifiable			3	0	3	0	0	0	0	0	0	0
AGAAGTGAAACTGCTGCTACGGATTTCATATCAGCTTCATAAAGAAGATCTAACGCTCTCTTTCGAGCTTTATGTCGAGCGCTCATTAGTTAGAGCGACCCAGATATGCCCCTGTGCGTGTATCGACGAGAACTTTTTCGTCCTGCTTGATAAATAAAGGAACCTGAATTTGAATACCAGTCTCAACGGTTGCGG	ASV_340	unclassifiable	unclassifiable			3	0	0	3	0	0	0	0	0	0
GATCTAGGGCAGCGCGGCCATTGCTTTCCTTGGGTCCAGCAATGGTGGCCGCAGGCGTAACTGACACTCCTCCTATGCGTACCATATGTGTGTTTGGGCTCAAGCCCCCTTTTTTGTTCACAACAGGAACGACTTATACCAACCGCCCTAACCATTGACCGATGCCCATTCTCGTATACCGATTGATTGAATGCGTTGCGGATCATCGATCAGGAACTTCCAAG	ASV_341	unclassifiable	unclassifiable			3	0	0	3	0	0	0	0	0	0
CTTAGATGTTCGGGGCCGCACGCGCGCTACACTGAAGGGATAAGCGTGCTTTTCCTGCTCCGAAAGGAGTGGGTAATCCGTTGAAACCCCTTCGTGATTGGGATCGGGGCTTGAAATTATTCTCCGTGAACGAGGAATTCCTAGTAAGCGCGAGTCACTAGCTTGCGTTGATTACGTCCCTGC	ASV_342	Opisthokonta	Metazoa_(Animalia)			2	2	0	0	0	0	0	0	0	0
AATAGCGGAGCTCGCACTCGGCTCTCAACCATCACCCACGGCGCGCTGCTGGTGATCGCAGTGTTTTTGCTTCCAACACTTCTTAATTCCATTCCACTCGCGGCACTGGCAGCGATCTTGGTAGTCACAGGATTTAAACTGGCAAGCCCCATGCTGTTTCGTTCGATGTGGAGCGAAGGCTTGGGTCAGTTTCTGC	ASV_343	unclassifiable	unclassifiable			2	0	2	0	0	0	0	0	0	0
CAGAATCGACGTTTGAGTCGCGCCGCAAGGGCGAATCGATACAAACGGTGGCGGGAACGCACAGAAGGCTGCAAAATGCGGCATTTCAGACTCTATGCCGCATCCTACCTCGTGCGAAGGGCGGTCTGCGGGGAACTCACCCAAATGGCACACTTTCGCATTCAGAACAGCTGCGTAAAGCCAACCCCCATTGCAAATCGGCGGGCATTGCGTAGATTAGCCTACTAGTGGATAGAATCTAACACTTGGTGCCCTCTTTTCACGGCGGCGATGATCTTGGCGGGAT	ASV_344	unclassifiable	unclassifiable			2	0	2	0	0	0	0	0	0	0
CTCTGATACACCACATTTCGAGAGTGCGTCGTCGCGATCCTGAAGGTTTGCTTGCTCCCTTATGGTGCTGCCGTTCAGAAGAGAACACGCAAGCCAGAAGCGTGTGCGATGGTTTTTGCTGCGTGGCACCAAGGGGCAACAAATCCTTCTCGACTTTGCGATAGGCTGTGATGGA	ASV_345	unclassifiable	unclassifiable			2	0	2	0	0	0	0	0	0	0
CAAAAATTGGCTCAATTGCTTCAAGTGCGGGCAGGCCTATGGCACCTGCACAGCAATTGCTGGGGGCAGCCCGTATGACCAGTTCGCTGCCTACCGGAAAATTAGCATAGCATCGTATTTCAGTAAGTCTCTCGGTTCAAATGTAGTCCACGCACCTATGCTGGCCCACCGCAGGCAACGTTTTGGTTGATTGCTCAATTACAG	ASV_346	unclassifiable	unclassifiable			2	0	0	2	0	0	0	0	0	0

## Sheet: Summary in Higher Taxon
	K1	K2	K3	K4	K5	K6	K7	K8	Total read	Blank
Amoebozoa	39	121	0	0	0	0	0	0	160	0
Apicomplexa	53	57	224	0	0	0	0	0	334	0
Aquavolon	946	4860	552	0	0	0	0	0	6358	0
Bicosoecida	636	3	66	0	0	0	0	0	705	0
Bolidophyceae	9	0	60	0	19	0	0	0	88	0
Centroplasthelida	14	65	15	0	0	0	0	0	94	0
Cercozoa	1131	814	1519	778	3377	281	832	272	9004	0
Chlorophyta	5396	14266	4451	0	450	72	7187	679	32501	0
Choanoflagellatea	22	11	11	999	381	21	14789	1396	17630	0
Chrysophyceae	12652	6971	12929	0	13679	15611	0	1099	62941	0
Ciliophora	1358	13171	892	0	0	0	10	0	15431	0
Colponemidia	33	23	49	0	0	0	0	0	105	0
Cryptophyta	1660	160	968	0	0	0	0	0	2788	0
Diaphoretickes	31	141	0	0	0	0	0	0	172	0
Diatomea	79	753	32	0	0	0	0	0	864	0
Dictyochophyceae	23394	5438	13352	0	0	0	0	0	42184	0
Dinoflagellata	1087	641	725	0	0	0	0	0	2453	0
Discicristata	0	10	0	0	0	0	0	0	10	0
Eustigmatophyceae	50	27	2772	0	0	0	0	0	2849	0
Fungi	1636	3293	829	1403	5575	7302	4000	718	24756	1107
Haptophyta	39	0	0	0	0	0	0	0	39	0
Ichthyosporea	9	0	47	0	0	0	0	0	56	0
Labyrinthulea	74	1073	57	0	0	0	0	0	1204	0
Metazoa_(Animalia)	41	12	70	13	6	25	0	45	212	465
Ochrophyta	0	0	18	0	0	0	0	0	18	0
Oomycetes	22	154	11	0	0	0	0	0	187	0
Pirsonia	0	19	863	0	0	0	0	0	882	0
Streptophyta	29	199	106	42420	15906	7159	22574	41565	129958	0
Xanthophyceae	0	371	101	0	0	0	0	0	472	0
unclassifiable	257	338	57	6	20	27	16	7	728	317
